# Supplementary material for: 10-Formyl-2,4,6,8,12-penta­nitro-2,4,6,8,10,12-hexa­azatetra­cyclo­[5.5.0.05,9.03,11]dodecane acetone solvate
Source: Acta Crystallogr Sect E Struct Rep Online. 2010 Jan 27;66(Pt 2):o452. doi: 10.1107/S1600536810002813 (PMC2979757; doi:10.1107/S1600536810002813)
Supplement: Supplementary file 1 [file e-66-0o452-sup1.cif]

##############################################################################
###                                                                        ###
###        Electronic paper (Acta Crystallographica Section E)             ###
###                                                                        ###
##############################################################################
#                                                                            #
# This CIF contains the data in a paper accepted for publication in Acta     #
# Crystallographica Section E. It conforms to the requirements of Notes      #
# for Authors for Section E, and has been peer reviewed under the auspices   #
# of the IUCr Commission on Journals.                                        #
#                                                                            #
# Full details of the Crystallographic Information File format               #
# are given in the paper "The Crystallographic Information File (CIF):       #
# a New Standard Archive File for Crystallography" by S. R. Hall, F. H.      #
# Allen and I. D. Brown [Acta Cryst. (1991), A47, 655-685].                  #
#                                                                            #
# The current version of the core CIF dictionary is obtainable from          #
# ftp://ftp.iucr.org/pub/cif_core.dic. The current version number is 2.4.    #
#                                                                            #
# Software is freely available for graphical display of the structure(s) in  #
# this CIF.  For information consult the CIF home page http://www.iucr.org/  #
# cif/home.html                                                              #
#                                                                            #
# This file may be used for bona fide research purposes within the           #
# scientific community so long as proper attribution is given to the journal # 
# article from which it was obtained.                                        #
#                                                                            #
##############################################################################
                                             
data_I
_audit_creation_method     SHELXL-97
_chemical_name_systematic
;
10-Formyl-2,4,6,8,12-pentanitro-2,4,6,8,10,12-\
hexaazatetracyclo[5.5.0.0^5,9^.0^3,11^]dodecane acetone solvate
;
_chemical_name_common     ?
_chemical_formula_moiety     'C7 H7 N11 O11, C3 H6 O'
_chemical_formula_sum     'C10 H13 N11 O12'
_chemical_formula_iupac     'C7 H7 N11 O11, C3 H6 O'
_chemical_formula_weight     479.31
_chemical_melting_point     ?
_symmetry_cell_setting     Monoclinic
_symmetry_space_group_name_H-M     'P 21'
_symmetry_space_group_name_hall     'P 2yb'
loop_
    _symmetry_equiv_pos_as_xyz
    'x, y, z'
    '-x, y+1/2, -z'
_cell_length_a     10.432(3)
_cell_length_b     7.9230(19)
_cell_length_c     12.191(3)
_cell_angle_alpha     90.00
_cell_angle_beta     113.493(2)
_cell_angle_gamma     90.00
_cell_volume     924.1(4)
_cell_formula_units_Z     2
_cell_measurement_reflns_used     3051
_cell_measurement_theta_min     3.15
_cell_measurement_theta_max     27.47
_cell_measurement_temperature     93(2)
_exptl_crystal_description     Prism
_exptl_crystal_colour     Colorless
_exptl_crystal_size_max     0.60
_exptl_crystal_size_mid     0.27
_exptl_crystal_size_min     0.17
_exptl_crystal_density_diffrn     1.723
_exptl_crystal_density_meas     ?
_exptl_crystal_density_method     'not measured'
_exptl_crystal_F_000     492
_exptl_absorpt_coefficient_mu     0.158
_exptl_absorpt_correction_type     none
_exptl_absorpt_process_details     ?
_exptl_absorpt_correction_T_min     ?
_exptl_absorpt_correction_T_max     ?
_exptl_special_details
;
;
_diffrn_ambient_temperature     93(2)
_diffrn_radiation_type     MoK\a
_diffrn_radiation_wavelength     0.71073
_diffrn_radiation_source     'Rotating Anode'
_diffrn_radiation_monochromator     graphite
_diffrn_measurement_device_type     'Rigaku Saturn724+'
_diffrn_measurement_method     multi-scan
_diffrn_detector_area_resol_mean     28.5714
_diffrn_reflns_number     7388
_diffrn_reflns_av_R_equivalents     0.0333
_diffrn_reflns_av_sigmaI/netI     0.0436
_diffrn_reflns_theta_min     3.15
_diffrn_reflns_theta_max     27.47
_diffrn_reflns_theta_full     27.47
_diffrn_measured_fraction_theta_max     0.994
_diffrn_measured_fraction_theta_full     0.994
_diffrn_reflns_limit_h_min     -12
_diffrn_reflns_limit_h_max     13
_diffrn_reflns_limit_k_min     -10
_diffrn_reflns_limit_k_max     10
_diffrn_reflns_limit_l_min     -15
_diffrn_reflns_limit_l_max     13
_diffrn_standards_number     0
_diffrn_standards_interval_count     0
_diffrn_standards_interval_time     0
_diffrn_standards_decay_%     0
_refine_special_details
;
Since the absolute configuration for the compound could not reliably be
determined from Mo <i>K</i>\a data, the Friedel equivalents were merged before
the final cycles of refinement. Refinement of <i>F</i>^2^ against ALL
reflections. The weighted <i>R</i>-factor <i>wR</i> and goodness of fit
<i>S</i> are based on <i>F</i>^2^, conventional <i>R</i>-factors <i>R</i> are
based on <i>F</i>, with <i>F</i> set to zero for negative <i>F</i>^2^. The
threshold expression of <i>F</i>^2^ > \s(<i>F</i>^2^) is used only for
calculating <i>R</i>-factors(gt) <i>etc</i>. and is not relevant to the choice
of reflections for refinement. <i>R</i>-factors based on <i>F</i>^2^ are
statistically about twice as large as those based on <i>F</i>, and <i>R</i>-
factors based on ALL data will be even larger.
;
_reflns_number_total     2257
_reflns_number_gt     2056
_reflns_threshold_expression     I>2\s(I)
_refine_ls_structure_factor_coef     Fsqd
_refine_ls_matrix_type     full
_refine_ls_R_factor_all     0.0409
_refine_ls_R_factor_gt     0.0349
_refine_ls_wR_factor_gt     0.0626
_refine_ls_wR_factor_ref     0.0664
_refine_ls_goodness_of_fit_ref     0.998
_refine_ls_restrained_S_all     0.998
_refine_ls_number_reflns     2257
_refine_ls_number_parameters     301
_refine_ls_number_restraints     1
_refine_ls_hydrogen_treatment     constr
_refine_ls_weighting_scheme     calc
_refine_ls_weighting_details
         'calc w=1/[\s^2^(Fo^2^)+(0.0252P)^2^+0.2660P] where P=(Fo^2^+2Fc^2^)/3'
_atom_sites_solution_hydrogens     geom
_atom_sites_solution_primary     direct
_atom_sites_solution_secondary     difmap
_refine_ls_shift/su_max     0.001
_refine_ls_shift/su_mean     0.000
_refine_diff_density_max     0.374
_refine_diff_density_min     -0.249
_refine_ls_extinction_method     'SHELXL97 (Sheldrick, 2008)'
_refine_ls_extinction_coef     0.0080(18)
_refine_ls_extinction_expression
                                  'Fc^*^=kFc[1+0.001xFc^2^\l^3^/sin(2\q)]^-1/4^'
_refine_ls_abs_structure_details     ?
_refine_ls_abs_structure_Flack     ?
loop_
    _atom_type_symbol
    _atom_type_description
    _atom_type_scat_dispersion_real
    _atom_type_scat_dispersion_imag
    _atom_type_scat_source
    'C' 'C' 0.0033 0.0000
                         'International Tables Vol C Tables 4.2.6.8 and 6.1.1.4'
    'H' 'H' 0.0000 0.0000
                         'International Tables Vol C Tables 4.2.6.8 and 6.1.1.4'
    'N' 'N' 0.0061 0.0000
                         'International Tables Vol C Tables 4.2.6.8 and 6.1.1.4'
    'O' 'O' 0.0106 0.0000
                         'International Tables Vol C Tables 4.2.6.8 and 6.1.1.4'
_computing_data_collection     'CrystalClear (Rigaku, 2008)'
_computing_cell_refinement     'CrystalClear (Rigaku, 2008)'
_computing_data_reduction     'CrystalClear (Rigaku, 2008)'
_computing_structure_solution     'CrystalClear (Rigaku, 2008)'
_computing_structure_refinement     'SHELXL97 (Sheldrick, 2008)'
_computing_molecular_graphics     'SHELXTL  (Sheldrick, 2008)'
_computing_publication_material     'SHELXL97 (Sheldrick, 2008)'
loop_
    _atom_site_type_symbol
    _atom_site_label
    _atom_site_fract_x
    _atom_site_fract_y
    _atom_site_fract_z
    _atom_site_U_iso_or_equiv
    _atom_site_adp_type
    _atom_site_calc_flag
    _atom_site_refinement_flags
    _atom_site_occupancy
    _atom_site_disorder_assembly
    _atom_site_disorder_group
    O O1 0.5840(2) 0.7433(3) 0.04548(16) 0.0252(5) Uani d . 1 . .
    O O2 0.6865(2) 0.8921(2) 0.20784(17) 0.0208(4) Uani d . 1 . .
    O O3 0.7530(2) 0.3757(3) 0.03918(17) 0.0271(5) Uani d . 1 . .
    O O4 0.9429(2) 0.3367(3) 0.19951(17) 0.0250(5) Uani d . 1 . .
    O O5 0.2870(2) 0.5826(3) 0.15535(18) 0.0406(7) Uani d . 1 . .
    O O6 0.3470(2) 0.6539(3) 0.34336(18) 0.0331(6) Uani d . 1 . .
    O O7 0.39153(19) 0.0497(3) 0.18497(17) 0.0250(5) Uani d . 1 . .
    O O8 0.54005(18) -0.0268(2) 0.36166(16) 0.0192(4) Uani d . 1 . .
    O O9 0.64166(18) 0.7130(3) 0.58913(16) 0.0189(4) Uani d . 1 . .
    O O10 0.99291(18) 0.1958(3) 0.44466(16) 0.0211(4) Uani d . 1 . .
    O O11 0.85172(19) 0.0667(3) 0.50810(17) 0.0256(5) Uani d . 1 . .
    O O12 0.9308(2) 0.7045(3) 0.23532(19) 0.0271(5) Uani d . 1 . .
    N N1 0.6275(2) 0.6249(3) 0.22275(18) 0.0140(5) Uani d . 1 . .
    N N2 0.7407(2) 0.3766(3) 0.21929(18) 0.0136(5) Uani d . 1 . .
    N N3 0.4655(2) 0.4602(3) 0.29591(18) 0.0146(5) Uani d . 1 . .
    N N4 0.5722(2) 0.2200(3) 0.28704(18) 0.0134(5) Uani d . 1 . .
    N N5 0.6735(2) 0.5978(3) 0.43095(17) 0.0120(4) Uani d . 1 . .
    N N6 0.7940(2) 0.3236(3) 0.42695(18) 0.0135(5) Uani d . 1 . .
    N N7 0.6364(2) 0.7627(3) 0.1538(2) 0.0180(5) Uani d . 1 . .
    N N8 0.8190(2) 0.3654(3) 0.1471(2) 0.0188(5) Uani d . 1 . .
    N N9 0.3605(2) 0.5725(3) 0.2628(2) 0.0232(5) Uani d . 1 . .
    N N10 0.4930(2) 0.0712(3) 0.27833(19) 0.0158(5) Uani d . 1 . .
    N N11 0.8852(2) 0.1841(3) 0.46067(19) 0.0171(5) Uani d . 1 . .
    C C1 0.6046(3) 0.4582(3) 0.1680(2) 0.0152(5) Uani d . 1 . .
    H H1 0.5683 0.4648 0.0788 0.018 Uiso calc R 1 . .
    C C2 0.7369(3) 0.6089(3) 0.3454(2) 0.0123(5) Uani d . 1 . .
    H H2 0.8035 0.7059 0.3646 0.015 Uiso calc R 1 . .
    C C3 0.8126(3) 0.4392(3) 0.3415(2) 0.0146(5) Uani d . 1 . .
    H H3 0.9141 0.4587 0.3609 0.018 Uiso calc R 1 . .
    C C4 0.4998(3) 0.3609(3) 0.2111(2) 0.0155(6) Uani d . 1 . .
    H H4 0.4139 0.3231 0.1420 0.019 Uiso calc R 1 . .
    C C5 0.5788(2) 0.4581(3) 0.4144(2) 0.0129(5) Uani d . 1 . .
    H H5 0.5417 0.4560 0.4784 0.015 Uiso calc R 1 . .
    C C6 0.6499(3) 0.2865(3) 0.4086(2) 0.0145(6) Uani d . 1 . .
    H H6 0.6463 0.2060 0.4705 0.017 Uiso calc R 1 . .
    C C7 0.6967(3) 0.7161(3) 0.5185(2) 0.0147(5) Uani d . 1 . .
    H H7 0.7595 0.8058 0.5242 0.018 Uiso calc R 1 . .
    C C8 0.9431(3) 0.7608(5) 0.0488(3) 0.0360(8) Uani d . 1 . .
    H H8A 0.8787 0.6650 0.0214 0.043 Uiso calc R 1 . .
    H H8B 1.0279 0.7365 0.0355 0.043 Uiso calc R 1 . .
    H H8C 0.8980 0.8622 0.0040 0.043 Uiso calc R 1 . .
    C C9 0.9808(3) 0.7892(4) 0.1793(3) 0.0217(6) Uani d . 1 . .
    C C10 1.0817(3) 0.9294(4) 0.2373(3) 0.0312(7) Uani d . 1 . .
    H H10A 1.0981 0.9365 0.3221 0.037 Uiso calc R 1 . .
    H H10B 1.0427 1.0364 0.1977 0.037 Uiso calc R 1 . .
    H H10C 1.1703 0.9071 0.2299 0.037 Uiso calc R 1 . .
loop_
    _atom_site_aniso_label
    _atom_site_aniso_U_11
    _atom_site_aniso_U_22
    _atom_site_aniso_U_33
    _atom_site_aniso_U_12
    _atom_site_aniso_U_13
    _atom_site_aniso_U_23
    O1 0.0340(12) 0.0276(12) 0.0130(9) 0.0047(10) 0.0083(8) 0.0063(9)
    O2 0.0290(11) 0.0116(10) 0.0263(10) 0.0013(8) 0.0157(9) 0.0005(9)
    O3 0.0319(11) 0.0378(13) 0.0151(9) 0.0058(11) 0.0130(8) 0.0002(10)
    O4 0.0212(10) 0.0296(13) 0.0283(11) 0.0079(10) 0.0144(9) 0.0010(9)
    O5 0.0390(13) 0.0483(17) 0.0197(11) 0.0220(13) -0.0038(9) -0.0022(11)
    O6 0.0302(12) 0.0425(15) 0.0235(11) 0.0185(10) 0.0075(9) -0.0069(11)
    O7 0.0249(10) 0.0262(12) 0.0188(10) -0.0115(9) 0.0035(8) -0.0052(9)
    O8 0.0236(10) 0.0142(11) 0.0215(10) 0.0010(8) 0.0109(8) 0.0034(8)
    O9 0.0222(10) 0.0207(10) 0.0183(9) -0.0016(9) 0.0127(8) -0.0022(8)
    O10 0.0135(9) 0.0226(11) 0.0288(11) 0.0033(9) 0.0101(8) 0.0046(9)
    O11 0.0216(10) 0.0167(11) 0.0359(12) 0.0008(9) 0.0088(9) 0.0115(10)
    O12 0.0294(11) 0.0256(12) 0.0345(12) 0.0029(10) 0.0215(9) 0.0088(10)
    N1 0.0181(11) 0.0126(11) 0.0108(10) 0.0006(9) 0.0054(8) 0.0037(9)
    N2 0.0145(10) 0.0162(11) 0.0122(10) 0.0003(9) 0.0075(8) -0.0009(9)
    N3 0.0126(10) 0.0175(12) 0.0123(10) 0.0033(9) 0.0033(8) -0.0003(9)
    N4 0.0157(10) 0.0096(11) 0.0140(11) -0.0030(9) 0.0051(8) -0.0008(9)
    N5 0.0146(10) 0.0119(11) 0.0113(10) -0.0007(9) 0.0070(8) -0.0008(9)
    N6 0.0119(10) 0.0116(11) 0.0157(11) 0.0042(9) 0.0040(8) 0.0035(9)
    N7 0.0212(12) 0.0178(13) 0.0188(12) 0.0064(10) 0.0120(10) 0.0069(11)
    N8 0.0223(12) 0.0176(12) 0.0199(12) 0.0035(11) 0.0122(10) -0.0006(10)
    N9 0.0208(12) 0.0254(14) 0.0190(12) 0.0099(11) 0.0033(10) 0.0003(11)
    N10 0.0172(11) 0.0150(12) 0.0182(11) -0.0030(10) 0.0103(9) -0.0032(10)
    N11 0.0155(11) 0.0144(12) 0.0181(11) 0.0030(10) 0.0032(9) 0.0006(10)
    C1 0.0174(13) 0.0147(14) 0.0143(12) 0.0014(12) 0.0071(10) -0.0008(11)
    C2 0.0130(12) 0.0128(14) 0.0119(12) 0.0010(11) 0.0059(10) 0.0010(10)
    C3 0.0154(12) 0.0159(14) 0.0122(12) -0.0018(11) 0.0049(10) 0.0010(11)
    C4 0.0172(13) 0.0137(14) 0.0148(12) 0.0019(11) 0.0056(10) 0.0012(11)
    C5 0.0149(12) 0.0128(13) 0.0104(12) 0.0002(11) 0.0045(10) -0.0003(10)
    C6 0.0139(12) 0.0155(14) 0.0120(12) -0.0017(11) 0.0029(10) 0.0016(10)
    C7 0.0146(12) 0.0105(13) 0.0173(13) 0.0030(11) 0.0044(10) -0.0020(11)
    C8 0.0340(18) 0.044(2) 0.0315(17) -0.0045(17) 0.0144(14) 0.0075(16)
    C9 0.0178(14) 0.0197(16) 0.0316(16) 0.0056(12) 0.0141(12) 0.0072(13)
    C10 0.0318(16) 0.0246(17) 0.0395(18) 0.0004(15) 0.0165(14) 0.0046(15)
_geom_special_details
;
All e.s.d.'s (except the e.s.d. in the dihedral angle between two l.s. planes)
are estimated using the full covariance matrix. The cell e.s.d.'s are taken
into account individually in the estimation of e.s.d.'s in distances, angles
and torsion angles; correlations between e.s.d.'s in cell parameters are only
used when they are defined by crystal symmetry. An approximate (isotropic)
treatment of cell e.s.d.'s is used for estimating e.s.d.'s involving l.s.
planes.
;
loop_
    _geom_bond_atom_site_label_1
    _geom_bond_atom_site_label_2
    _geom_bond_site_symmetry_2
    _geom_bond_distance
    _geom_bond_publ_flag
    O1 N7 . 1.221(3) ?
    O2 N7 . 1.218(3) ?
    O3 N8 . 1.220(3) ?
    O4 N8 . 1.213(3) ?
    O5 N9 . 1.229(3) ?
    O6 N9 . 1.229(3) ?
    O7 N10 . 1.219(3) ?
    O8 N10 . 1.216(3) ?
    O9 C7 . 1.211(3) ?
    O10 N11 . 1.218(3) ?
    O11 N11 . 1.218(3) ?
    O12 C9 . 1.213(3) ?
    N1 N7 . 1.403(3) ?
    N1 C1 . 1.456(3) ?
    N1 C2 . 1.481(3) ?
    N2 N8 . 1.423(3) ?
    N2 C1 . 1.455(3) ?
    N2 C3 . 1.462(3) ?
    N3 N9 . 1.342(3) ?
    N3 C4 . 1.453(3) ?
    N3 C5 . 1.457(3) ?
    N4 N10 . 1.419(3) ?
    N4 C4 . 1.455(3) ?
    N4 C6 . 1.474(3) ?
    N5 C7 . 1.368(3) ?
    N5 C5 . 1.443(3) ?
    N5 C2 . 1.443(3) ?
    N6 N11 . 1.409(3) ?
    N6 C3 . 1.458(3) ?
    N6 C6 . 1.458(3) ?
    C1 C4 . 1.589(4) ?
    C1 H1 . 1.0000 ?
    C2 C3 . 1.570(4) ?
    C2 H2 . 1.0000 ?
    C3 H3 . 1.0000 ?
    C4 H4 . 1.0000 ?
    C5 C6 . 1.564(4) ?
    C5 H5 . 1.0000 ?
    C6 H6 . 1.0000 ?
    C7 H7 . 0.9500 ?
    C8 C9 . 1.496(4) ?
    C8 H8A . 0.9800 ?
    C8 H8B . 0.9800 ?
    C8 H8C . 0.9800 ?
    C9 C10 . 1.499(4) ?
    C10 H10A . 0.9800 ?
    C10 H10B . 0.9800 ?
    C10 H10C . 0.9800 ?
loop_
    _geom_angle_atom_site_label_1
    _geom_angle_atom_site_label_2
    _geom_angle_atom_site_label_3
    _geom_angle_site_symmetry_1
    _geom_angle_site_symmetry_3
    _geom_angle
    _geom_angle_publ_flag
    N7 N1 C1 . . 117.98(19) ?
    N7 N1 C2 . . 117.6(2) ?
    C1 N1 C2 . . 107.7(2) ?
    N8 N2 C1 . . 117.7(2) ?
    N8 N2 C3 . . 117.61(19) ?
    C1 N2 C3 . . 107.70(19) ?
    N9 N3 C4 . . 123.2(2) ?
    N9 N3 C5 . . 123.3(2) ?
    C4 N3 C5 . . 111.5(2) ?
    N10 N4 C4 . . 116.78(19) ?
    N10 N4 C6 . . 116.27(19) ?
    C4 N4 C6 . . 107.7(2) ?
    C7 N5 C5 . . 122.2(2) ?
    C7 N5 C2 . . 122.2(2) ?
    C5 N5 C2 . . 115.5(2) ?
    N11 N6 C3 . . 115.72(19) ?
    N11 N6 C6 . . 115.0(2) ?
    C3 N6 C6 . . 116.11(19) ?
    O2 N7 O1 . . 126.9(2) ?
    O2 N7 N1 . . 116.6(2) ?
    O1 N7 N1 . . 116.2(2) ?
    O4 N8 O3 . . 127.3(2) ?
    O4 N8 N2 . . 116.1(2) ?
    O3 N8 N2 . . 116.5(2) ?
    O6 N9 O5 . . 126.6(2) ?
    O6 N9 N3 . . 116.6(2) ?
    O5 N9 N3 . . 116.8(2) ?
    O8 N10 O7 . . 127.0(2) ?
    O8 N10 N4 . . 116.1(2) ?
    O7 N10 N4 . . 116.7(2) ?
    O10 N11 O11 . . 126.3(2) ?
    O10 N11 N6 . . 116.9(2) ?
    O11 N11 N6 . . 116.7(2) ?
    N2 C1 N1 . . 104.6(2) ?
    N2 C1 C4 . . 109.0(2) ?
    N1 C1 C4 . . 107.3(2) ?
    N2 C1 H1 . . 111.9 ?
    N1 C1 H1 . . 111.9 ?
    C4 C1 H1 . . 111.9 ?
    N5 C2 N1 . . 110.14(19) ?
    N5 C2 C3 . . 110.5(2) ?
    N1 C2 C3 . . 103.72(19) ?
    N5 C2 H2 . . 110.7 ?
    N1 C2 H2 . . 110.7 ?
    C3 C2 H2 . . 110.7 ?
    N6 C3 N2 . . 110.8(2) ?
    N6 C3 C2 . . 107.71(19) ?
    N2 C3 C2 . . 105.15(19) ?
    N6 C3 H3 . . 111.0 ?
    N2 C3 H3 . . 111.0 ?
    C2 C3 H3 . . 111.0 ?
    N3 C4 N4 . . 100.13(19) ?
    N3 C4 C1 . . 111.7(2) ?
    N4 C4 C1 . . 109.3(2) ?
    N3 C4 H4 . . 111.7 ?
    N4 C4 H4 . . 111.7 ?
    C1 C4 H4 . . 111.7 ?
    N5 C5 N3 . . 111.7(2) ?
    N5 C5 C6 . . 111.27(18) ?
    N3 C5 C6 . . 100.23(19) ?
    N5 C5 H5 . . 111.1 ?
    N3 C5 H5 . . 111.1 ?
    C6 C5 H5 . . 111.1 ?
    N6 C6 N4 . . 110.3(2) ?
    N6 C6 C5 . . 107.2(2) ?
    N4 C6 C5 . . 106.0(2) ?
    N6 C6 H6 . . 111.1 ?
    N4 C6 H6 . . 111.1 ?
    C5 C6 H6 . . 111.1 ?
    O9 C7 N5 . . 123.7(2) ?
    O9 C7 H7 . . 118.2 ?
    N5 C7 H7 . . 118.2 ?
    C9 C8 H8A . . 109.5 ?
    C9 C8 H8B . . 109.5 ?
    H8A C8 H8B . . 109.5 ?
    C9 C8 H8C . . 109.5 ?
    H8A C8 H8C . . 109.5 ?
    H8B C8 H8C . . 109.5 ?
    O12 C9 C8 . . 121.7(3) ?
    O12 C9 C10 . . 121.5(3) ?
    C8 C9 C10 . . 116.8(3) ?
    C9 C10 H10A . . 109.5 ?
    C9 C10 H10B . . 109.5 ?
    H10A C10 H10B . . 109.5 ?
    C9 C10 H10C . . 109.5 ?
    H10A C10 H10C . . 109.5 ?
    H10B C10 H10C . . 109.5 ?
loop_
    _geom_torsion_atom_site_label_1
    _geom_torsion_atom_site_label_2
    _geom_torsion_atom_site_label_3
    _geom_torsion_atom_site_label_4
    _geom_torsion_site_symmetry_1
    _geom_torsion_site_symmetry_2
    _geom_torsion_site_symmetry_3
    _geom_torsion_site_symmetry_4
    _geom_torsion
    _geom_torsion_publ_flag
    C1 N1 N7 O2 . . . . -163.7(2) ?
    C2 N1 N7 O2 . . . . -31.9(3) ?
    C1 N1 N7 O1 . . . . 21.3(3) ?
    C2 N1 N7 O1 . . . . 153.1(2) ?
    C1 N2 N8 O4 . . . . 162.3(2) ?
    C3 N2 N8 O4 . . . . 30.8(3) ?
    C1 N2 N8 O3 . . . . -22.0(3) ?
    C3 N2 N8 O3 . . . . -153.4(2) ?
    C4 N3 N9 O6 . . . . -176.6(2) ?
    C5 N3 N9 O6 . . . . -14.2(4) ?
    C4 N3 N9 O5 . . . . 3.9(4) ?
    C5 N3 N9 O5 . . . . 166.3(3) ?
    C4 N4 N10 O8 . . . . -160.9(2) ?
    C6 N4 N10 O8 . . . . -32.0(3) ?
    C4 N4 N10 O7 . . . . 24.3(3) ?
    C6 N4 N10 O7 . . . . 153.2(2) ?
    C3 N6 N11 O10 . . . . 20.2(3) ?
    C6 N6 N11 O10 . . . . 160.0(2) ?
    C3 N6 N11 O11 . . . . -163.0(2) ?
    C6 N6 N11 O11 . . . . -23.3(3) ?
    N8 N2 C1 N1 . . . . -103.0(2) ?
    C3 N2 C1 N1 . . . . 32.7(2) ?
    N8 N2 C1 C4 . . . . 142.5(2) ?
    C3 N2 C1 C4 . . . . -81.7(2) ?
    N7 N1 C1 N2 . . . . 103.4(2) ?
    C2 N1 C1 N2 . . . . -32.6(2) ?
    N7 N1 C1 C4 . . . . -140.9(2) ?
    C2 N1 C1 C4 . . . . 83.0(2) ?
    C7 N5 C2 N1 . . . . -117.8(2) ?
    C5 N5 C2 N1 . . . . 59.3(3) ?
    C7 N5 C2 C3 . . . . 128.1(2) ?
    C5 N5 C2 C3 . . . . -54.7(3) ?
    N7 N1 C2 N5 . . . . 125.2(2) ?
    C1 N1 C2 N5 . . . . -98.5(2) ?
    N7 N1 C2 C3 . . . . -116.5(2) ?
    C1 N1 C2 C3 . . . . 19.8(2) ?
    N11 N6 C3 N2 . . . . 82.5(2) ?
    C6 N6 C3 N2 . . . . -56.8(3) ?
    N11 N6 C3 C2 . . . . -163.00(19) ?
    C6 N6 C3 C2 . . . . 57.7(3) ?
    N8 N2 C3 N6 . . . . -128.2(2) ?
    C1 N2 C3 N6 . . . . 96.0(2) ?
    N8 N2 C3 C2 . . . . 115.7(2) ?
    C1 N2 C3 C2 . . . . -20.1(2) ?
    N5 C2 C3 N6 . . . . 0.0(3) ?
    N1 C2 C3 N6 . . . . -118.0(2) ?
    N5 C2 C3 N2 . . . . 118.2(2) ?
    N1 C2 C3 N2 . . . . 0.2(2) ?
    N9 N3 C4 N4 . . . . -157.0(2) ?
    C5 N3 C4 N4 . . . . 38.7(3) ?
    N9 N3 C4 C1 . . . . 87.3(3) ?
    C5 N3 C4 C1 . . . . -76.9(3) ?
    N10 N4 C4 N3 . . . . 98.0(2) ?
    C6 N4 C4 N3 . . . . -34.9(2) ?
    N10 N4 C4 C1 . . . . -144.5(2) ?
    C6 N4 C4 C1 . . . . 82.6(2) ?
    N2 C1 C4 N3 . . . . 109.2(2) ?
    N1 C1 C4 N3 . . . . -3.5(3) ?
    N2 C1 C4 N4 . . . . -0.7(3) ?
    N1 C1 C4 N4 . . . . -113.4(2) ?
    C7 N5 C5 N3 . . . . 119.7(2) ?
    C2 N5 C5 N3 . . . . -57.4(3) ?
    C7 N5 C5 C6 . . . . -129.2(2) ?
    C2 N5 C5 C6 . . . . 53.7(3) ?
    N9 N3 C5 N5 . . . . -72.2(3) ?
    C4 N3 C5 N5 . . . . 92.0(2) ?
    N9 N3 C5 C6 . . . . 169.9(2) ?
    C4 N3 C5 C6 . . . . -25.9(3) ?
    N11 N6 C6 N4 . . . . -83.5(2) ?
    C3 N6 C6 N4 . . . . 56.1(3) ?
    N11 N6 C6 C5 . . . . 161.54(19) ?
    C3 N6 C6 C5 . . . . -58.9(3) ?
    N10 N4 C6 N6 . . . . 131.7(2) ?
    C4 N4 C6 N6 . . . . -95.1(2) ?
    N10 N4 C6 C5 . . . . -112.6(2) ?
    C4 N4 C6 C5 . . . . 20.6(3) ?
    N5 C5 C6 N6 . . . . 2.2(3) ?
    N3 C5 C6 N6 . . . . 120.5(2) ?
    N5 C5 C6 N4 . . . . -115.5(2) ?
    N3 C5 C6 N4 . . . . 2.7(2) ?
    C5 N5 C7 O9 . . . . 0.7(4) ?
    C2 N5 C7 O9 . . . . 177.6(2) ?
data_global
_journal_date_recd_electronic     2010-01-10
_journal_date_accepted     2010-01-22
_journal_name_full     'Acta Crystallographica, Section E'
_journal_year     2010
_journal_volume     66
_journal_issue      2
_journal_page_first     o452
_journal_page_last     o452
_journal_paper_category     QO
_journal_coeditor_code     BG2324
_publ_contact_author_name     'Jin Shaohua'
_publ_contact_author_address
;
School of Materials Science and Engineering, Beijing Institute of Technology,
Beijing 100081, China
;
_publ_contact_author_email     nanfei314@126.com
_publ_contact_author_fax     '010-68915072'
_publ_contact_author_phone     '010-68915072'
_publ_section_title
;\
10-Formyl-2,4,6,8,12-pentanitro-2,4,6,8,10,12-hexaazatetracyclo[5.5.0.0^5,\
9^.0^3,11^]dodecane acetone solvate
;
loop_
    _publ_author_name
    _publ_author_footnote
    _publ_author_address
    'Chen, Huaxiong' .
;
School of Materials Science and Engineering
Beijing Institute of Technology
Beijing 100081
People's Republic of China
and
Gansu Yinguang Chemical Industry Group Co. Ltd
Gansu 730900
People's Republic of China
;
    'Li, Lijie' .
;
School of Materials Science and Engineering
Beijing Institute of Technology
Beijing 100081
People's Republic of China
;
    'Liu, Sufen' .
;
School of Materials Science and Engineering
Beijing Institute of Technology
Beijing 100081
People's Republic of China
;
    'Chen, Shusen' .
;
School of Materials Science and Engineering
Beijing Institute of Technology
Beijing 100081
People's Republic of China
;
    'Jin, Shaohua' .
;
School of Materials Science and Engineering
Beijing Institute of Technology
Beijing 100081
People's Republic of China
;
