# Supplementary material for: 10-Formyl-2,4,6,8,12-penta­nitro-2,4,6,8,10,12-hexa­azatetra­cyclo­[5.5.0.05,9.03,11]dodecane acetone solvate
Source: Acta Crystallogr Sect E Struct Rep Online. 2010 Jan 27;66(Pt 2):o452. doi: 10.1107/S1600536810002813 (PMC2979757; doi:10.1107/S1600536810002813)
Supplement: Supplementary file 2 [file e-66-0o452-Isup2.hkl]

# 
# h,k,l, Fc-squared, Fo-squared, sigma(Fo-squared) and status flag 
# 
data_I
_shelx_title ' BO274 in P2(1)' 
_shelx_refln_list_code          4 
_shelx_F_calc_maximum      105.61 
_exptl_crystal_F_000       492.00 
_reflns_d_resolution_high  0.7703 
 
loop_ 
 _symmetry_equiv_pos_as_xyz 
 'x, y, z' 
 '-x, y+1/2, -z' 
 
_cell_length_a    10.4325 
_cell_length_b     7.9230 
_cell_length_c    12.1910 
_cell_angle_alpha  90.000 
_cell_angle_beta  113.493 
_cell_angle_gamma  90.000 
 
_shelx_F_squared_multiplier     1.000 
 
loop_ 
 _refln_index_h 
 _refln_index_k 
 _refln_index_l 
 _refln_F_squared_calc 
 _refln_F_squared_meas 
 _refln_F_squared_sigma 
 _refln_observed_status 
   2   0   0      216.93      187.31      3.21 o 
   3   0   0     2840.50     2866.26     29.98 o 
   4   0   0      365.29      303.25      7.39 o 
   5   0   0       38.83       60.34     10.36 o 
   6   0   0       61.78       67.95     12.81 o 
   7   0   0      226.07      226.69     10.80 o 
   8   0   0       19.45       17.08      4.29 o 
   9   0   0       39.92       40.87      8.92 o 
  10   0   0        4.11        4.61      3.37 o 
  11   0   0       47.62       30.26     10.33 o 
  12   0   0       23.10       12.57     10.53 o 
   1   1   0     2215.52     2075.37     13.59 o 
   2   1   0     2502.96     2421.08     18.55 o 
   3   1   0      599.47      612.26      7.09 o 
   4   1   0      701.31      678.61     11.05 o 
   5   1   0      188.47      176.56      4.08 o 
   6   1   0     1259.68     1318.07     19.40 o 
   7   1   0      444.88      461.93     11.30 o 
   8   1   0       60.90       68.31      8.16 o 
   9   1   0      171.94      196.04      6.30 o 
  10   1   0       55.25       49.68      8.91 o 
  11   1   0       35.83       25.97      6.40 o 
  12   1   0       69.47       54.83     20.73 o 
   0   2   0      921.01      824.31     12.78 o 
   1   2   0     2751.20     2736.10     12.05 o 
   2   2   0       76.66       78.01      1.60 o 
   3   2   0     4816.43     4986.51     64.36 o 
   4   2   0     1789.48     1849.87     28.73 o 
   5   2   0      282.38      299.32      5.39 o 
   6   2   0      232.66      230.53      4.58 o 
   7   2   0      128.51      133.84      6.50 o 
   8   2   0      289.05      301.24      7.69 o 
   9   2   0       91.21       79.28      7.00 o 
  10   2   0        6.32        6.95      2.75 o 
  11   2   0        4.47        4.08      2.59 o 
  12   2   0        4.28        9.18      3.04 o 
   1   3   0     2680.26     2687.08     14.61 o 
   2   3   0      746.20      779.21      6.26 o 
   3   3   0      464.68      481.08      9.10 o 
   4   3   0       27.54       24.06      3.39 o 
   5   3   0      261.35      248.11      6.26 o 
   6   3   0      264.55      290.25      6.73 o 
   7   3   0      145.30      141.79      5.27 o 
   8   3   0      283.19      277.63      8.35 o 
   9   3   0       74.33       70.64     11.80 o 
  10   3   0      259.88      243.59     14.23 o 
  11   3   0       62.08       48.77     12.89 o 
   0   4   0      219.79      204.32      4.48 o 
   1   4   0      190.73      174.12      3.00 o 
   2   4   0     3059.76     3020.73     24.70 o 
   3   4   0        0.62        0.72      0.60 o 
   4   4   0      317.00      303.70      4.43 o 
   5   4   0      400.50      389.99      8.78 o 
   6   4   0      249.63      245.25      4.74 o 
   7   4   0      160.64      153.14      4.94 o 
   8   4   0      146.31      132.96      7.68 o 
   9   4   0      205.55      222.36     12.36 o 
  10   4   0       20.03       14.87      4.39 o 
  11   4   0       44.38       45.25     15.06 o 
   1   5   0      164.38      148.87      5.36 o 
   2   5   0       56.08       50.75      3.29 o 
   3   5   0       19.54       18.38      2.90 o 
   4   5   0      209.88      200.43      6.89 o 
   5   5   0      401.35      410.93     10.09 o 
   6   5   0       54.34       60.13      3.52 o 
   7   5   0       91.73       83.35     10.80 o 
   8   5   0       48.16       51.87     10.62 o 
   9   5   0      201.45      226.02     31.61 o 
  10   5   0        9.78        9.22      5.27 o 
   0   6   0      671.47      647.35     42.68 o 
   1   6   0      388.91      404.84     12.03 o 
   2   6   0      137.51      131.60      6.97 o 
   3   6   0      133.88      126.25      5.61 o 
   4   6   0       98.95       93.48     11.79 o 
   5   6   0       64.54       51.07      6.87 o 
   6   6   0        3.00        6.89      2.32 o 
   7   6   0       45.18       51.26     12.69 o 
   8   6   0       17.74       18.32      5.60 o 
   9   6   0       76.06       65.58     19.64 o 
  10   6   0       24.40       16.83      8.08 o 
   1   7   0      307.03      302.13     16.00 o 
   2   7   0      103.03      108.89      4.46 o 
   3   7   0       76.04       80.22      4.58 o 
   4   7   0      124.92      112.36      6.14 o 
   5   7   0      127.80      115.82      9.61 o 
   6   7   0       99.61       94.70     15.46 o 
   7   7   0       21.14       15.68      5.52 o 
   8   7   0      126.96      135.83     23.17 o 
   9   7   0       91.93       77.82     17.06 o 
   0   8   0      731.41      764.99     26.37 o 
   1   8   0      282.63      306.46      8.56 o 
   2   8   0      153.01      153.68     19.90 o 
   3   8   0       86.46       83.53     21.14 o 
   4   8   0       77.21       99.99     18.50 o 
   5   8   0       10.77        7.56      3.50 o 
   6   8   0       24.77       22.52      8.88 o 
   7   8   0       12.66       18.90      6.03 o 
   1   9   0       32.97       42.27     12.67 o 
   2   9   0        6.12        6.62      2.56 o 
   3   9   0      144.93      142.67     10.93 o 
   4   9   0       81.15       76.95     20.70 o 
   5   9   0       41.38       34.25     12.04 o 
   6   9   0       48.05       36.02     14.19 o 
   0  10   0       96.90       97.11     37.05 o 
   1  10   0       80.07       82.36     22.46 o 
   2  10   0       62.06       69.54     25.82 o 
 -12   0   1       20.18       12.07      8.89 o 
 -11   0   1        1.86        1.64      3.95 o 
 -10   0   1       12.43       12.81      5.13 o 
  -9   0   1      202.77      220.38     13.00 o 
  -8   0   1      164.34      162.32     11.40 o 
  -7   0   1       98.58      104.39     15.48 o 
  -6   0   1     2612.46     2700.81     37.11 o 
  -5   0   1      439.66      438.60      7.45 o 
  -4   0   1      334.51      322.24      4.98 o 
  -3   0   1       26.46       37.97      4.43 o 
  -2   0   1        3.86        5.43      1.14 o 
   1   0   1     5457.35     5470.72     39.06 o 
   2   0   1      495.88      441.38      6.10 o 
   3   0   1      232.24      240.19      3.97 o 
   4   0   1       82.02       84.93      2.80 o 
   5   0   1     1122.30     1127.43     13.66 o 
   6   0   1      416.53      406.67     11.73 o 
   7   0   1        9.00        5.56      3.24 o 
   8   0   1       86.91       87.38     17.77 o 
   9   0   1      679.44      711.28     25.43 o 
  10   0   1       21.44       25.17      8.82 o 
  11   0   1      103.27       74.29     40.56 o 
  12   0   1       37.57       24.17     17.94 o 
 -12   1   1       22.32       14.73      8.46 o 
 -11   1   1       90.20       73.24     16.72 o 
 -10   1   1      153.04      156.46     12.55 o 
  -9   1   1       34.56       46.03      6.55 o 
  -8   1   1        9.17        7.43      1.68 o 
  -7   1   1      180.89      182.35      4.60 o 
  -6   1   1      211.44      232.38      5.40 o 
  -5   1   1      501.35      487.11      5.34 o 
  -4   1   1     1585.54     1567.17     13.39 o 
  -3   1   1    11152.70    11596.27     98.75 o 
  -2   1   1      438.77      408.55      4.64 o 
  -1   1   1      710.34      625.86      6.68 o 
   0   1   1     3244.90     3282.76     23.37 o 
   1   1   1      277.61      251.35      3.87 o 
   2   1   1     3170.99     3112.09     18.94 o 
   3   1   1      122.60      142.56      2.32 o 
   4   1   1      339.48      352.02      4.23 o 
   5   1   1       58.83       54.28      4.70 o 
   6   1   1       52.64       58.22      6.65 o 
   7   1   1        0.77        1.85      1.68 o 
   8   1   1        0.25        2.79      1.93 o 
   9   1   1      317.95      318.72      9.97 o 
  10   1   1      119.18      113.86     12.56 o 
  11   1   1       35.78       24.80      9.32 o 
 -12   2   1       42.63       33.07      9.33 o 
 -11   2   1       24.07       22.81      6.41 o 
 -10   2   1       40.85       38.23      8.27 o 
  -9   2   1       85.15       84.11      6.32 o 
  -8   2   1      152.00      141.20      6.72 o 
  -7   2   1       77.41       73.04      4.32 o 
  -6   2   1      397.89      407.47     14.64 o 
  -5   2   1      219.81      233.05      4.34 o 
  -4   2   1      222.94      208.31      4.14 o 
  -3   2   1     5137.13     5418.57     55.29 o 
  -2   2   1      734.38      681.96      5.28 o 
  -1   2   1     2143.79     2110.92     10.51 o 
   0   2   1     3535.04     3607.85     33.22 o 
   1   2   1     4828.20     4753.36     20.82 o 
   2   2   1     2150.93     2133.03     13.01 o 
   3   2   1       16.06       17.49      2.38 o 
   4   2   1      206.22      221.36      3.74 o 
   5   2   1      423.31      427.31      7.12 o 
   6   2   1      334.38      339.30      5.98 o 
   7   2   1      194.48      197.94      6.18 o 
   8   2   1      245.22      242.30      8.62 o 
   9   2   1       19.76       15.11      3.86 o 
  10   2   1      127.19      117.41     15.87 o 
  11   2   1       17.17       15.49      3.95 o 
 -12   3   1       54.66       43.10     13.31 o 
 -11   3   1       46.75       38.38     10.19 o 
 -10   3   1       52.30       44.69      8.99 o 
  -9   3   1      243.92      245.53     18.10 o 
  -8   3   1       28.49       25.87      3.25 o 
  -7   3   1      925.95      939.96     14.29 o 
  -6   3   1       46.54       39.50      5.39 o 
  -5   3   1     1388.33     1391.90     19.40 o 
  -4   3   1      456.74      474.12      4.59 o 
  -3   3   1     1022.11     1017.62     12.02 o 
  -2   3   1      545.60      525.35      5.19 o 
  -1   3   1      478.90      459.52      4.14 o 
   0   3   1     1413.52     1351.77      8.36 o 
   1   3   1      141.18      138.66      2.37 o 
   2   3   1     2163.29     2194.75     26.02 o 
   3   3   1     1092.70     1156.78      8.87 o 
   4   3   1       84.88       80.19      2.67 o 
   5   3   1      183.50      182.10      4.58 o 
   6   3   1       32.63       39.23      5.01 o 
   7   3   1      101.22      104.67      5.36 o 
   8   3   1       90.77       79.49      8.65 o 
   9   3   1      319.02      318.73     13.09 o 
  10   3   1       70.43       62.54     14.35 o 
  11   3   1       15.84       18.50      5.84 o 
 -11   4   1      117.88      115.53     10.38 o 
 -10   4   1       39.16       26.32      7.68 o 
  -9   4   1       20.26       16.92      4.63 o 
  -8   4   1      148.22      137.94     13.35 o 
  -7   4   1       12.33       11.73      3.50 o 
  -6   4   1       43.15       43.81      3.32 o 
  -5   4   1       42.77       38.19      3.16 o 
  -4   4   1      121.16      126.32      3.15 o 
  -3   4   1      968.45     1034.89     12.81 o 
  -2   4   1      233.31      209.54      3.04 o 
  -1   4   1      430.42      438.41      5.57 o 
   0   4   1      710.52      671.11      9.05 o 
   1   4   1      244.31      237.66      3.48 o 
   2   4   1     1085.06     1128.70     12.15 o 
   3   4   1      854.95      900.80     22.06 o 
   4   4   1      497.57      525.90      6.99 o 
   5   4   1       24.65       23.83      3.46 o 
   6   4   1       11.90       18.81      3.37 o 
   7   4   1      153.34      143.83      5.46 o 
   8   4   1       60.32       49.85      8.51 o 
   9   4   1       99.97      107.97     13.08 o 
  10   4   1       57.96       46.86     13.80 o 
  11   4   1       27.78       22.36      9.33 o 
 -11   5   1       75.39       68.65     24.63 o 
 -10   5   1       59.57       49.86     10.72 o 
  -9   5   1       33.26       33.44      6.65 o 
  -8   5   1      165.49      149.34      8.61 o 
  -7   5   1      178.28      156.75     13.76 o 
  -6   5   1      228.25      230.86     10.41 o 
  -5   5   1       57.20       56.76      3.03 o 
  -4   5   1       16.82       12.83      2.52 o 
  -3   5   1       33.27       36.33      4.52 o 
  -2   5   1       77.67       72.00      3.19 o 
  -1   5   1     1232.57     1294.84     17.95 o 
   0   5   1      281.47      278.02      6.45 o 
   1   5   1      538.80      554.89      9.28 o 
   2   5   1       91.23       81.66      4.21 o 
   3   5   1      269.31      258.08      6.17 o 
   4   5   1      411.14      393.30     11.94 o 
   5   5   1      398.68      388.78      8.51 o 
   6   5   1      151.89      149.59      4.57 o 
   7   5   1      115.41      100.01      8.13 o 
   8   5   1      219.64      233.26     18.01 o 
   9   5   1        2.59        4.39      2.02 o 
  10   5   1       23.91       14.09      6.52 o 
 -10   6   1       60.61       50.12     16.46 o 
  -9   6   1       70.93       61.70     16.98 o 
  -8   6   1       21.01       31.81     10.42 o 
  -7   6   1      132.18      109.54     15.55 o 
  -6   6   1       61.29       69.30     11.24 o 
  -5   6   1      288.46      305.22     10.37 o 
  -4   6   1       16.11       16.54      3.28 o 
  -3   6   1       94.19       90.80      4.03 o 
  -2   6   1      983.64      996.36     25.21 o 
  -1   6   1       99.64      111.33      5.85 o 
   0   6   1      111.15       99.33      6.53 o 
   1   6   1      240.61      238.63      7.18 o 
   2   6   1      106.71      100.97      5.60 o 
   3   6   1      268.88      291.94      7.74 o 
   4   6   1      147.20      139.26      7.99 o 
   5   6   1      139.24      131.27      5.85 o 
   6   6   1      438.56      387.77     21.90 o 
   7   6   1        4.45        5.45      3.52 o 
   8   6   1       64.39       75.02     13.45 o 
   9   6   1       48.92       38.92     11.79 o 
  -9   7   1       12.38        9.70      3.99 o 
  -8   7   1        9.29        9.21      3.95 o 
  -7   7   1        7.84        8.70      3.19 o 
  -6   7   1       55.90       46.58     10.18 o 
  -5   7   1       47.40       33.17      6.93 o 
  -4   7   1      238.93      230.27      9.24 o 
  -3   7   1      393.76      414.18      9.02 o 
  -2   7   1       85.48       88.49      9.38 o 
  -1   7   1      384.97      387.36     10.81 o 
   0   7   1      786.34      812.75     16.64 o 
   1   7   1      288.70      289.25     11.35 o 
   2   7   1      396.84      389.18     14.77 o 
   3   7   1       30.46       31.15      5.62 o 
   4   7   1       70.62       55.17      8.63 o 
   5   7   1        5.71        5.93      3.24 o 
   6   7   1        1.18        4.36      2.53 o 
   7   7   1       94.73       97.42     19.59 o 
   8   7   1      133.11      152.50     35.88 o 
  -8   8   1        8.46        9.77      4.62 o 
  -7   8   1       20.24       21.27      7.34 o 
  -6   8   1       45.47       34.72     11.53 o 
  -5   8   1      115.45      131.37     21.58 o 
  -4   8   1       44.96       46.33     12.01 o 
  -3   8   1      170.26      176.13     10.21 o 
  -2   8   1      134.03      152.02      6.14 o 
  -1   8   1       69.78       74.18      8.68 o 
   0   8   1      649.58      645.76     17.23 o 
   1   8   1      302.10      303.43     13.49 o 
   2   8   1      193.51      199.43     10.19 o 
   3   8   1       43.46       40.16      7.64 o 
   4   8   1       87.29       98.00     17.20 o 
   5   8   1       88.02       91.05     19.54 o 
   6   8   1        7.26       11.59      5.44 o 
   7   8   1       57.60       63.56     14.93 o 
  -6   9   1       22.13       23.23      9.79 o 
  -5   9   1        8.48       11.78      4.86 o 
  -4   9   1       96.73       95.38     20.13 o 
  -3   9   1       36.49       34.48     10.73 o 
  -2   9   1       90.67       93.77     13.64 o 
  -1   9   1       47.39       57.69     17.24 o 
   0   9   1       72.60       62.92     18.64 o 
   1   9   1       93.79       73.24     19.40 o 
   2   9   1      153.56      188.85     11.51 o 
   3   9   1        3.29        3.41      2.08 o 
   4   9   1      264.79      278.80     22.02 o 
   5   9   1      188.37      234.93     15.78 o 
  -3  10   1       72.99       70.71     24.29 o 
  -2  10   1       99.89       86.99     24.64 o 
  -1  10   1        3.53        3.42      3.29 o 
   0  10   1       81.53       72.55     31.69 o 
   1  10   1       23.15       15.68     10.85 o 
   2  10   1       51.94       43.12     15.44 o 
 -13   0   2        5.03        1.19      4.62 o 
 -12   0   2       14.49       11.18      3.82 o 
 -11   0   2       17.29       15.71      9.33 o 
 -10   0   2       72.44       59.17     10.59 o 
  -9   0   2      108.01       96.71     17.51 o 
  -8   0   2        7.78        4.62      2.37 o 
  -7   0   2      878.81      873.28     23.71 o 
  -6   0   2      400.69      358.96      9.78 o 
  -5   0   2     1177.38     1176.14     13.47 o 
  -4   0   2     1079.74     1143.15     16.78 o 
  -3   0   2     1054.85     1030.98      8.96 o 
  -2   0   2      897.27      814.68      7.59 o 
  -1   0   2     2198.80     2083.28     25.52 o 
   0   0   2     3716.40     3597.20     63.92 o 
   1   0   2     2498.70     2378.53     17.55 o 
   2   0   2     1874.90     1853.82     13.62 o 
   3   0   2       41.65       48.08      6.44 o 
   4   0   2      194.14      190.07      4.82 o 
   5   0   2        2.86        1.41      2.38 o 
   6   0   2      533.32      550.91     25.58 o 
   7   0   2      509.41      540.64     15.26 o 
   8   0   2        5.47        4.95      3.65 o 
   9   0   2      781.96      811.51     27.86 o 
  10   0   2       21.90       20.90      6.26 o 
  11   0   2       82.54       68.79     24.32 o 
 -12   1   2       29.52       22.69      6.79 o 
 -11   1   2       21.05       14.86      5.75 o 
 -10   1   2      118.46      123.24      7.86 o 
  -9   1   2       62.53       63.10      7.67 o 
  -8   1   2      143.55      142.64      4.69 o 
  -7   1   2      412.90      414.37      9.50 o 
  -6   1   2      349.61      355.94      6.11 o 
  -5   1   2      521.46      552.94      8.85 o 
  -4   1   2      641.13      619.59      8.43 o 
  -3   1   2     3206.76     3211.51     22.23 o 
  -2   1   2     1238.12     1154.72      6.50 o 
  -1   1   2        7.97        6.18      0.99 o 
   0   1   2     2389.72     2329.59     13.71 o 
   1   1   2       34.83       30.05      2.08 o 
   2   1   2     4979.22     4992.46     44.64 o 
   3   1   2      362.88      348.84      4.19 o 
   4   1   2      261.97      277.88      4.16 o 
   5   1   2      107.39      103.95      5.56 o 
   6   1   2       86.61       93.32      6.73 o 
   7   1   2       98.15      103.56      7.68 o 
   8   1   2      277.12      276.85      7.01 o 
   9   1   2      324.21      334.32      9.68 o 
  10   1   2       64.83       54.88     10.33 o 
  11   1   2      123.33      127.91     10.15 o 
 -12   2   2       53.04       41.93     11.64 o 
 -11   2   2       52.65       48.68     11.47 o 
 -10   2   2      267.45      268.08     14.19 o 
  -9   2   2        8.58        8.61      2.10 o 
  -8   2   2       74.34       66.70      4.23 o 
  -7   2   2      229.13      223.84      5.78 o 
  -6   2   2       37.86       29.47      5.54 o 
  -5   2   2       24.55       26.97      5.88 o 
  -4   2   2      492.69      534.74      6.51 o 
  -3   2   2      562.17      532.17      3.93 o 
  -2   2   2      827.35      762.27      5.42 o 
  -1   2   2     6506.17     6833.17     72.62 o 
   0   2   2     2913.69     2892.24     24.19 o 
   1   2   2      106.52       97.65      2.57 o 
   2   2   2      391.97      382.84      4.10 o 
   3   2   2      795.30      766.98     10.55 o 
   4   2   2      144.61      132.89      3.02 o 
   5   2   2      939.79      955.85     11.16 o 
   6   2   2      552.91      548.23     17.22 o 
   7   2   2      221.34      216.56     10.75 o 
   8   2   2      421.09      411.55      9.44 o 
   9   2   2        8.54        8.47      2.04 o 
  10   2   2       22.86       20.35      5.39 o 
  11   2   2       17.98       19.54      6.33 o 
 -12   3   2       36.03       26.96     10.15 o 
 -11   3   2       11.91       10.77      4.09 o 
 -10   3   2      156.39      141.33     16.68 o 
  -9   3   2      177.47      190.73     20.13 o 
  -8   3   2      433.15      429.08     11.65 o 
  -7   3   2       80.57       88.10     12.89 o 
  -6   3   2      206.30      212.68      9.28 o 
  -5   3   2      650.51      688.90     16.42 o 
  -4   3   2     1831.30     1856.66     19.91 o 
  -3   3   2     1893.93     1981.40     17.84 o 
  -2   3   2      471.32      486.19      4.66 o 
  -1   3   2      589.89      556.07      5.76 o 
   0   3   2     3117.71     3200.02     36.59 o 
   1   3   2      510.93      541.68      7.23 o 
   2   3   2     1631.03     1623.82     10.69 o 
   3   3   2      276.68      254.79      4.43 o 
   4   3   2      111.69      121.90      3.44 o 
   5   3   2      331.86      321.23      7.50 o 
   6   3   2      201.37      202.73      6.77 o 
   7   3   2       46.69       44.22      6.27 o 
   8   3   2        5.18        3.62      1.41 o 
   9   3   2        9.05        5.95      3.14 o 
  10   3   2       89.57       77.71     13.20 o 
  11   3   2        3.96        4.52      3.55 o 
 -12   4   2       12.70        6.03      2.61 o 
 -11   4   2       18.63       18.50      4.86 o 
 -10   4   2      128.46      140.60     10.02 o 
  -9   4   2      122.15       96.89     15.23 o 
  -8   4   2      463.13      454.85     11.43 o 
  -7   4   2       86.85       84.08     14.42 o 
  -6   4   2       13.37       18.05      4.11 o 
  -5   4   2      254.28      247.66      3.95 o 
  -4   4   2      144.72      165.63      5.97 o 
  -3   4   2     1068.43     1078.25     17.06 o 
  -2   4   2     1920.38     1990.06     18.74 o 
  -1   4   2      743.99      742.83     10.43 o 
   0   4   2      715.52      712.63      6.72 o 
   1   4   2      258.85      267.48      6.37 o 
   2   4   2      292.90      303.40      5.07 o 
   3   4   2      268.23      273.90      8.37 o 
   4   4   2      350.16      340.22      7.64 o 
   5   4   2      141.15      157.14      4.83 o 
   6   4   2      122.66      130.77      5.13 o 
   7   4   2       67.00       62.05      7.43 o 
   8   4   2      127.16      118.56     17.33 o 
   9   4   2       46.66       56.60     14.24 o 
  10   4   2       11.68        9.98      4.37 o 
 -11   5   2       34.07       33.17      9.83 o 
 -10   5   2       36.88       28.53      6.77 o 
  -9   5   2      243.84      257.66     14.35 o 
  -8   5   2       29.35       28.14      6.25 o 
  -7   5   2      179.93      207.36     17.31 o 
  -6   5   2       73.76       89.13     11.55 o 
  -5   5   2       51.50       46.79      2.44 o 
  -4   5   2      643.05      644.48     15.12 o 
  -3   5   2       65.57       51.50      6.12 o 
  -2   5   2      133.76      115.34      5.17 o 
  -1   5   2       20.79       22.41      3.11 o 
   0   5   2      850.88      900.03     14.89 o 
   1   5   2      120.05      125.85      2.93 o 
   2   5   2      205.66      199.53      4.86 o 
   3   5   2       63.96       63.85      2.62 o 
   4   5   2      140.74      143.03      6.85 o 
   5   5   2       28.47       25.57      4.21 o 
   6   5   2        1.11        2.43      1.23 o 
   7   5   2       28.47       32.43      9.59 o 
   8   5   2       27.93       25.02      6.10 o 
   9   5   2       19.56       19.05      7.24 o 
  10   5   2       65.45       51.35     16.21 o 
 -10   6   2       94.22       91.55     17.37 o 
  -9   6   2       82.94       92.25     21.69 o 
  -8   6   2      211.22      207.62     20.08 o 
  -7   6   2       24.73       29.73      6.78 o 
  -6   6   2       84.42      108.20     10.50 o 
  -5   6   2       24.60       22.02      4.02 o 
  -4   6   2       39.40       44.02      6.05 o 
  -3   6   2      224.53      218.38      6.20 o 
  -2   6   2       16.32       12.84      2.30 o 
  -1   6   2       97.94       97.16      9.08 o 
   0   6   2       33.66       28.35      4.21 o 
   1   6   2      500.13      504.86     11.11 o 
   2   6   2       15.40       13.12      2.36 o 
   3   6   2      108.41      110.74      9.68 o 
   4   6   2       98.37      101.37      6.49 o 
   5   6   2       17.14       22.57      4.66 o 
   6   6   2        4.85        4.02      2.85 o 
   7   6   2      132.13      135.80     24.80 o 
   8   6   2       56.17       51.93     11.94 o 
   9   6   2        4.13        5.71      2.90 o 
  -9   7   2       69.13       68.15     15.52 o 
  -8   7   2       13.65       17.90      7.28 o 
  -7   7   2       46.57       52.20     14.14 o 
  -6   7   2       55.89       51.04     14.68 o 
  -5   7   2       86.30      100.66     11.28 o 
  -4   7   2      376.30      388.09      9.90 o 
  -3   7   2      288.95      291.53     24.77 o 
  -2   7   2      541.10      525.90     12.53 o 
  -1   7   2       54.09       50.60      7.55 o 
   0   7   2       70.36       72.12     11.70 o 
   1   7   2      267.20      279.95      9.84 o 
   2   7   2      428.49      415.30     11.33 o 
   3   7   2       35.32       51.85      8.65 o 
   4   7   2        8.93       12.99      3.62 o 
   5   7   2       39.06       30.51      9.87 o 
   6   7   2       37.19       30.65     10.28 o 
   7   7   2       20.00       10.08      5.65 o 
   8   7   2        0.20        3.04      2.42 o 
  -8   8   2       45.87       41.72     14.79 o 
  -7   8   2      154.18      149.89     19.97 o 
  -6   8   2      169.39      173.10     17.44 o 
  -5   8   2       57.84       59.06     18.92 o 
  -4   8   2       39.02       35.44      8.67 o 
  -3   8   2       52.23       40.24      8.20 o 
  -2   8   2      248.77      267.18      9.68 o 
  -1   8   2      236.18      225.96     10.21 o 
   0   8   2        9.93        6.03      2.84 o 
   1   8   2       94.97       79.68     12.48 o 
   2   8   2      114.74      136.33     15.94 o 
   3   8   2      180.44      158.57      9.82 o 
   4   8   2       23.83       20.55      5.85 o 
   5   8   2       22.49       24.49      7.12 o 
   6   8   2      111.55      109.77     25.35 o 
  -6   9   2       48.47       39.48     10.56 o 
  -5   9   2       21.00       24.39      7.63 o 
  -4   9   2       29.74       18.48     11.44 o 
  -3   9   2       12.80        1.53      4.07 o 
  -2   9   2       86.57       75.52     21.69 o 
  -1   9   2       18.76       18.53      5.77 o 
   0   9   2      129.96       91.34     36.34 o 
   1   9   2      127.24      133.19     10.12 o 
   2   9   2       92.08       75.08     15.09 o 
   3   9   2      144.68      147.60     24.72 o 
   4   9   2       59.45       47.78     11.37 o 
   5   9   2      137.58      130.85     30.80 o 
  -2  10   2        3.46        2.16      5.30 o 
  -1  10   2       17.00       12.82      7.17 o 
   0  10   2       22.83        7.08     12.95 o 
   1  10   2      195.12      175.29     31.29 o 
 -13   0   3      222.35      231.04     16.85 o 
 -12   0   3        0.27        5.23      3.94 o 
 -11   0   3        2.21        2.88      5.18 o 
 -10   0   3      447.81      475.59     18.39 o 
  -9   0   3      200.93      190.07      8.48 o 
  -8   0   3       45.11       37.38      7.25 o 
  -7   0   3      199.82      205.33      6.94 o 
  -6   0   3      191.36      185.86     10.81 o 
  -5   0   3       42.98       42.75      4.94 o 
  -4   0   3     3897.96     3887.82     40.50 o 
  -3   0   3     3800.63     3510.05     52.04 o 
  -2   0   3      222.71      205.98      4.10 o 
  -1   0   3     4756.73     4698.86     38.45 o 
   0   0   3     2908.26     2746.36     34.12 o 
   1   0   3      100.94      108.44      2.76 o 
   2   0   3      123.50      118.30      3.52 o 
   3   0   3      318.96      318.74     12.64 o 
   4   0   3       58.89       58.77     10.72 o 
   5   0   3        9.47        9.59      3.00 o 
   6   0   3       89.60       82.20     12.32 o 
   7   0   3       11.22       15.79      4.80 o 
   8   0   3      254.54      252.80      9.88 o 
   9   0   3      103.52      108.57     17.82 o 
  10   0   3       61.77       48.50     12.95 o 
  11   0   3       75.07       73.78     23.14 o 
 -13   1   3       21.36       10.46      5.11 o 
 -12   1   3      191.97      187.89     18.71 o 
 -11   1   3      342.32      354.71     13.26 o 
 -10   1   3      325.18      333.71     12.13 o 
  -9   1   3      179.55      172.41      5.26 o 
  -8   1   3        8.00       10.96      2.12 o 
  -7   1   3      127.00      123.10      5.94 o 
  -6   1   3      978.24      998.29     17.62 o 
  -5   1   3      130.29      125.55      2.71 o 
  -4   1   3      198.21      174.03      2.49 o 
  -3   1   3     3343.41     3294.30     19.51 o 
  -2   1   3     5846.89     5715.53     39.91 o 
  -1   1   3     1237.24     1208.81     13.24 o 
   0   1   3     1290.35     1225.51      7.61 o 
   1   1   3      519.01      502.21      9.85 o 
   2   1   3     3050.92     3102.55     31.67 o 
   3   1   3     1554.81     1603.88     20.17 o 
   4   1   3      614.96      623.18     12.68 o 
   5   1   3      474.76      477.19     10.21 o 
   6   1   3       95.15       99.93      9.99 o 
   7   1   3      180.94      194.69      8.06 o 
   8   1   3      396.70      408.81      9.29 o 
   9   1   3       57.73       50.47      8.33 o 
  10   1   3        6.34        7.19      2.57 o 
  11   1   3       92.80       79.52     19.04 o 
 -12   2   3       99.65      116.50      8.72 o 
 -11   2   3      244.40      272.45     12.16 o 
 -10   2   3      123.94      131.16     17.19 o 
  -9   2   3      153.01      143.26      9.25 o 
  -8   2   3      170.21      162.64      6.37 o 
  -7   2   3      513.14      542.05     18.75 o 
  -6   2   3      759.98      814.01     17.46 o 
  -5   2   3      689.82      691.34     11.01 o 
  -4   2   3      913.41      942.23     12.75 o 
  -3   2   3     1725.00     1829.86     12.06 o 
  -2   2   3     1279.25     1256.49     16.28 o 
  -1   2   3        2.21        1.95      0.61 o 
   0   2   3      198.47      157.56      2.37 o 
   1   2   3      790.55      831.57      8.17 o 
   2   2   3       17.27       18.79      2.50 o 
   3   2   3      231.66      240.24      3.89 o 
   4   2   3     1032.93     1058.65     14.95 o 
   5   2   3       10.59       14.10      3.01 o 
   6   2   3      124.49      125.39      6.54 o 
   7   2   3       68.73       70.87      8.98 o 
   8   2   3       15.37       14.07      4.01 o 
   9   2   3       37.26       32.77      7.65 o 
  10   2   3       15.60       13.38      4.05 o 
 -12   3   3       29.95       28.97      6.96 o 
 -11   3   3       90.05       86.07     15.36 o 
 -10   3   3       54.01       39.69      9.41 o 
  -9   3   3      498.37      434.92     23.12 o 
  -8   3   3      463.44      435.14     11.58 o 
  -7   3   3       45.43       44.17      7.74 o 
  -6   3   3       48.48       53.05      9.18 o 
  -5   3   3      365.41      361.61      9.61 o 
  -4   3   3      252.26      248.11      2.99 o 
  -3   3   3       84.39       77.38      2.23 o 
  -2   3   3     1976.44     2040.37     29.14 o 
  -1   3   3      661.12      674.78      6.21 o 
   0   3   3      291.03      283.73      9.12 o 
   1   3   3      284.69      277.26      9.00 o 
   2   3   3       70.56       65.60      3.46 o 
   3   3   3      354.37      351.27      6.35 o 
   4   3   3      443.23      441.32      9.45 o 
   5   3   3      497.37      512.73      7.24 o 
   6   3   3     1046.12     1098.97     18.01 o 
   7   3   3      112.95      117.97      7.09 o 
   8   3   3       56.13       55.28      8.56 o 
   9   3   3       33.53       29.17      8.11 o 
  10   3   3       49.19       41.25     11.65 o 
 -12   4   3        7.54        5.11      3.18 o 
 -11   4   3        7.36        8.81      3.74 o 
 -10   4   3      130.19      140.82      8.03 o 
  -9   4   3       28.24       25.57      5.41 o 
  -8   4   3      589.68      599.19     14.51 o 
  -7   4   3       14.77       10.56      4.29 o 
  -6   4   3      451.17      504.54     14.61 o 
  -5   4   3      114.69      118.74      6.26 o 
  -4   4   3       49.27       48.72      2.71 o 
  -3   4   3     1153.74     1197.90     14.51 o 
  -2   4   3     1252.84     1251.87      9.63 o 
  -1   4   3      248.79      267.71     11.05 o 
   0   4   3     1176.72     1166.27     15.46 o 
   1   4   3      551.03      551.98     30.97 o 
   2   4   3      407.48      428.58     11.85 o 
   3   4   3       19.10       19.34      2.15 o 
   4   4   3      121.12      116.37      4.85 o 
   5   4   3      545.29      555.94     10.85 o 
   6   4   3       74.37       72.44     10.07 o 
   7   4   3        7.89        7.20      2.39 o 
   8   4   3       65.40       51.52     14.77 o 
   9   4   3       13.04        9.23      3.55 o 
  10   4   3       18.49       12.18      4.67 o 
 -11   5   3       19.58       23.15      6.40 o 
 -10   5   3       27.74       25.93      7.07 o 
  -9   5   3       88.59      100.93     14.78 o 
  -8   5   3       15.60       13.73      3.62 o 
  -7   5   3       28.03       38.13      7.10 o 
  -6   5   3      185.69      185.24     12.47 o 
  -5   5   3      165.41      158.51      5.82 o 
  -4   5   3       19.88       23.05      3.53 o 
  -3   5   3       71.93       55.06      5.20 o 
  -2   5   3       54.92       60.43      5.72 o 
  -1   5   3      729.26      717.14      8.81 o 
   0   5   3      565.98      552.42     14.73 o 
   1   5   3       33.63       36.29      6.79 o 
   2   5   3      241.62      249.20     14.10 o 
   3   5   3      343.19      335.87     13.91 o 
   4   5   3       43.52       41.91      7.31 o 
   5   5   3      624.59      615.30     12.94 o 
   6   5   3      387.34      381.70     19.61 o 
   7   5   3       18.84       14.90      4.61 o 
   8   5   3       41.73       48.72     13.08 o 
   9   5   3       63.95       54.10     14.36 o 
 -10   6   3       69.23       77.83     20.46 o 
  -9   6   3       13.59       14.56      5.21 o 
  -8   6   3        0.84        4.02      2.64 o 
  -7   6   3       17.58       18.07      5.16 o 
  -6   6   3      368.77      393.61     10.30 o 
  -5   6   3      408.68      389.44      8.94 o 
  -4   6   3        2.82        1.93      1.15 o 
  -3   6   3      707.11      744.23     13.58 o 
  -2   6   3      313.40      313.19      7.20 o 
  -1   6   3      192.42      208.47      7.63 o 
   0   6   3      429.80      425.81      6.77 o 
   1   6   3      299.36      302.22      8.98 o 
   2   6   3      194.91      185.67      7.88 o 
   3   6   3        3.75        5.25      1.84 o 
   4   6   3      301.73      318.82     10.40 o 
   5   6   3       18.58       17.96      5.32 o 
   6   6   3        3.14        7.26      3.46 o 
   7   6   3       83.80       99.96     17.50 o 
   8   6   3       69.43       54.61     10.46 o 
  -9   7   3       18.21       11.85      5.76 o 
  -8   7   3       40.54       40.07     11.62 o 
  -7   7   3       76.53       80.21     15.45 o 
  -6   7   3        6.47        7.57      2.96 o 
  -5   7   3      142.65      144.80     26.59 o 
  -4   7   3        0.79        1.99      1.26 o 
  -3   7   3      107.55      103.50      7.58 o 
  -2   7   3      201.99      195.92      8.70 o 
  -1   7   3        4.61        5.17      1.39 o 
   0   7   3      168.56      158.68      7.71 o 
   1   7   3      425.96      412.42     11.52 o 
   2   7   3       18.12       15.41      4.04 o 
   3   7   3      121.79      122.86     12.43 o 
   4   7   3       33.78       33.27      7.80 o 
   5   7   3        7.75       12.05      4.20 o 
   6   7   3       49.28       47.46     14.33 o 
   7   7   3       78.34       69.79     18.63 o 
  -8   8   3       17.90       17.27      7.65 o 
  -7   8   3       55.99       50.15     12.63 o 
  -6   8   3       87.90       85.22     30.64 o 
  -5   8   3        6.42        3.58      1.75 o 
  -4   8   3      112.34      108.57     22.20 o 
  -3   8   3       16.25       13.48      3.09 o 
  -2   8   3       95.01      107.88      8.82 o 
  -1   8   3      259.94      265.27     14.52 o 
   0   8   3       30.12       20.51      5.02 o 
   1   8   3       29.77       32.36      8.27 o 
   2   8   3       34.87       36.37      6.95 o 
   3   8   3       76.80       79.07     13.75 o 
   4   8   3        9.42        7.68      3.68 o 
   5   8   3       21.26       26.30      7.81 o 
   6   8   3      155.39      150.05     27.56 o 
  -6   9   3       89.94       72.40     40.32 o 
  -5   9   3       26.63        0.09      4.36 o 
  -2   9   3       97.27      116.18     12.96 o 
  -1   9   3       10.26        6.52      2.66 o 
   0   9   3      140.22      144.88     22.08 o 
   1   9   3       13.91       15.65      4.12 o 
   2   9   3       97.83       89.36     19.65 o 
   3   9   3        1.37        4.27      3.30 o 
   4   9   3       66.43       63.90     13.35 o 
  -1  10   3       54.13       43.24     17.42 o 
   0  10   3       31.34       16.19     10.43 o 
 -13   0   4      112.24       98.35     23.69 o 
 -12   0   4       33.78       46.63     17.60 o 
 -11   0   4       30.45       37.78     14.31 o 
 -10   0   4       47.53       40.66      9.66 o 
  -9   0   4        0.00        0.70      1.97 o 
  -8   0   4      132.91      121.15      8.86 o 
  -7   0   4      599.21      595.12     14.62 o 
  -6   0   4       12.34       10.09      2.31 o 
  -5   0   4     2496.99     2621.05     23.57 o 
  -4   0   4     1319.60     1299.28     13.95 o 
  -3   0   4       53.18       41.70      2.29 o 
  -2   0   4      758.79      678.75     15.02 o 
  -1   0   4     2153.01     2147.45     21.19 o 
   0   0   4     1040.43     1037.00     15.92 o 
   1   0   4       15.63       14.83      2.44 o 
   2   0   4      426.21      440.73      8.93 o 
   3   0   4      310.12      312.61      8.75 o 
   4   0   4      246.72      247.39     17.73 o 
   5   0   4       28.36       29.38      7.64 o 
   6   0   4      253.51      237.26     11.05 o 
   7   0   4      164.78      170.08     14.33 o 
   8   0   4      317.77      345.31     29.30 o 
   9   0   4      117.41      114.76     19.50 o 
  10   0   4        7.22        4.59      4.22 o 
 -13   1   4       59.87       47.30     17.37 o 
 -12   1   4       75.36       75.20     15.33 o 
 -11   1   4      107.21      108.25     15.61 o 
 -10   1   4       43.73       46.32      7.62 o 
  -9   1   4      479.16      489.25     10.58 o 
  -8   1   4       28.47       26.60      3.82 o 
  -7   1   4       34.15       33.07      3.32 o 
  -6   1   4       18.53       15.43      2.25 o 
  -5   1   4     1411.55     1402.78     11.23 o 
  -4   1   4      209.55      216.36      3.05 o 
  -3   1   4      143.00      140.82      2.69 o 
  -2   1   4      345.40      311.48      4.42 o 
  -1   1   4      262.43      243.78      4.24 o 
   0   1   4     1900.40     1929.07     20.12 o 
   1   1   4      304.71      287.98      4.15 o 
   2   1   4      118.67      105.91      4.04 o 
   3   1   4      148.88      142.33      3.77 o 
   4   1   4      344.68      359.96     10.10 o 
   5   1   4      287.35      287.96      8.87 o 
   6   1   4       40.35       41.34      6.19 o 
   7   1   4      261.44      255.95      7.21 o 
   8   1   4       88.28       87.49     12.10 o 
   9   1   4       84.52       85.18     13.86 o 
  10   1   4        9.60        9.16      4.75 o 
 -13   2   4       19.62       10.61      5.19 o 
 -12   2   4       66.14       52.68     12.31 o 
 -11   2   4        3.40        3.67      2.60 o 
 -10   2   4       85.49       76.60     12.36 o 
  -9   2   4       68.33       94.86     13.46 o 
  -8   2   4      693.17      724.77     13.55 o 
  -7   2   4      350.39      334.72     10.47 o 
  -6   2   4      293.94      281.29      9.18 o 
  -5   2   4      179.13      172.96      4.68 o 
  -4   2   4     1590.77     1505.18     35.72 o 
  -3   2   4      794.73      813.43      9.00 o 
  -2   2   4     2992.74     3067.56     34.14 o 
  -1   2   4      388.31      353.81      5.81 o 
   0   2   4      176.94      184.34      4.39 o 
   1   2   4      325.14      318.42      4.95 o 
   2   2   4      278.00      286.83      5.18 o 
   3   2   4      347.57      342.82      6.13 o 
   4   2   4      549.12      573.36     13.77 o 
   5   2   4      641.51      647.18     10.15 o 
   6   2   4      727.83      752.07     16.40 o 
   7   2   4      173.40      187.86      8.32 o 
   8   2   4      133.30      143.48      8.18 o 
   9   2   4       50.62       49.24     10.15 o 
  10   2   4       76.36       56.57     22.55 o 
 -12   3   4       27.39       20.42      5.75 o 
 -11   3   4      122.26      126.55      9.62 o 
 -10   3   4        0.32        3.85      2.74 o 
  -9   3   4      335.05      359.54      9.87 o 
  -8   3   4      514.26      523.22     12.57 o 
  -7   3   4      256.69      258.00      9.23 o 
  -6   3   4      377.48      374.04      8.66 o 
  -5   3   4       28.90       38.04      6.82 o 
  -4   3   4      354.48      342.48      4.42 o 
  -3   3   4      739.62      787.48      7.06 o 
  -2   3   4      100.34       98.94      3.50 o 
  -1   3   4      120.18      120.59      4.15 o 
   0   3   4      809.37      850.79     26.84 o 
   1   3   4       29.24       30.55      6.01 o 
   2   3   4      577.48      598.40     10.31 o 
   3   3   4      234.03      235.93      5.72 o 
   4   3   4      122.26      109.74      3.99 o 
   5   3   4      350.92      366.58      8.06 o 
   6   3   4      232.64      256.47      7.07 o 
   7   3   4      231.02      219.52      8.78 o 
   8   3   4       63.33       51.50     10.02 o 
   9   3   4       54.90       50.58     14.04 o 
  10   3   4        9.37        7.63      5.58 o 
 -12   4   4       51.45       39.09     12.00 o 
 -11   4   4       38.12       28.17      7.05 o 
 -10   4   4       19.38       26.74      6.24 o 
  -9   4   4      158.18      143.22     22.84 o 
  -8   4   4      262.55      257.76      9.81 o 
  -7   4   4      118.65      116.17      9.40 o 
  -6   4   4      787.54      783.22     20.92 o 
  -5   4   4       65.48       66.70      2.54 o 
  -4   4   4       51.73       47.44      4.57 o 
  -3   4   4      759.44      813.33     10.72 o 
  -2   4   4      193.62      191.96      4.26 o 
  -1   4   4      180.46      168.51      3.87 o 
   0   4   4      140.47      143.85      5.38 o 
   1   4   4     1014.72     1054.81     20.75 o 
   2   4   4      187.25      203.60      7.29 o 
   3   4   4       73.56       69.95     11.45 o 
   4   4   4       56.11       50.72      3.07 o 
   5   4   4      134.34      140.41      8.15 o 
   6   4   4        3.26        2.68      1.54 o 
   7   4   4      419.31      421.31     10.07 o 
   8   4   4      294.75      320.31     13.09 o 
   9   4   4       34.20       16.19      6.55 o 
 -11   5   4       14.87       12.56      3.92 o 
 -10   5   4       20.37       16.22      4.24 o 
  -9   5   4       52.37       44.64      8.97 o 
  -8   5   4      414.61      387.00     16.87 o 
  -7   5   4      260.49      276.01     13.25 o 
  -6   5   4      620.03      616.25     14.16 o 
  -5   5   4      996.23      956.39     24.32 o 
  -4   5   4      227.14      198.82      8.70 o 
  -3   5   4      192.08      194.89      6.48 o 
  -2   5   4      229.62      221.14      7.43 o 
  -1   5   4      323.17      322.00      4.84 o 
   0   5   4      146.24      140.34      6.24 o 
   1   5   4       40.94       48.95      9.08 o 
   2   5   4       21.44       26.50      5.58 o 
   3   5   4      550.22      542.49     13.19 o 
   4   5   4      259.72      259.97      9.62 o 
   5   5   4       20.99       23.84      5.27 o 
   6   5   4      267.88      266.20     10.46 o 
   7   5   4       97.27       92.85     22.82 o 
   8   5   4       60.50       50.77     15.99 o 
   9   5   4       28.00       17.30      7.69 o 
 -10   6   4       31.10       24.50      7.57 o 
  -9   6   4       26.93       32.14      9.06 o 
  -8   6   4       55.83       42.16     13.06 o 
  -7   6   4       98.06      118.75     10.88 o 
  -6   6   4      139.89      155.55      7.70 o 
  -5   6   4       88.50       81.56      8.25 o 
  -4   6   4      200.30      203.16      9.62 o 
  -3   6   4      326.56      339.20     11.22 o 
  -2   6   4      710.52      710.10     12.54 o 
  -1   6   4      513.12      514.76     10.62 o 
   0   6   4      945.97      948.71     22.28 o 
   1   6   4       50.00       57.23      9.65 o 
   2   6   4      783.63      761.46     19.30 o 
   3   6   4      237.84      241.32      9.50 o 
   4   6   4       42.09       38.15      9.14 o 
   5   6   4      132.53      130.10     10.71 o 
   6   6   4       70.19       79.67     14.67 o 
   7   6   4       11.99        8.03      3.11 o 
   8   6   4        5.77        6.54      4.16 o 
  -9   7   4      245.33      284.10     13.03 o 
  -8   7   4       45.62       38.85     11.11 o 
  -7   7   4       93.11      100.91      8.85 o 
  -6   7   4      104.97      108.25      9.79 o 
  -5   7   4      354.48      359.73     11.80 o 
  -4   7   4      220.79      216.14      6.76 o 
  -3   7   4       44.91       54.04      9.29 o 
  -2   7   4      218.07      215.58      6.91 o 
  -1   7   4        4.94        1.35      1.94 o 
   0   7   4      456.24      456.37     12.76 o 
   1   7   4      191.13      201.32      9.73 o 
   2   7   4       27.22       28.35      5.15 o 
   3   7   4      243.36      237.73      8.23 o 
   4   7   4       88.53       76.98     15.41 o 
   5   7   4        1.61        2.72      1.82 o 
   6   7   4       89.96       81.87     19.30 o 
   7   7   4       31.75       37.44     12.20 o 
  -8   8   4        3.11        3.67      2.39 o 
  -7   8   4       27.81       14.18     12.18 o 
  -6   8   4       76.07       57.35     16.18 o 
  -5   8   4       28.65       34.51      7.49 o 
  -4   8   4       94.56      105.29      8.43 o 
  -3   8   4       65.27       56.40      9.47 o 
  -2   8   4      196.78      202.55      8.18 o 
  -1   8   4       33.49       45.71     11.16 o 
   0   8   4       19.74       18.22      6.29 o 
   1   8   4       56.13       53.88     13.32 o 
   2   8   4        1.30        1.26      1.51 o 
   3   8   4       77.60       87.78     15.37 o 
   4   8   4       15.37       15.55      5.98 o 
   5   8   4      220.45      214.40     46.08 o 
  -6   9   4        6.14       -0.21      4.71 o 
  -4   9   4       13.18        7.05      4.91 o 
  -3   9   4       17.38       16.37      5.52 o 
  -2   9   4       17.43       15.35      4.42 o 
  -1   9   4       44.42       41.07      9.38 o 
   0   9   4       51.10       37.74     12.30 o 
   1   9   4       48.30       44.75      9.59 o 
   2   9   4       14.94       12.42      4.13 o 
   3   9   4       58.38       46.51     14.68 o 
 -13   0   5        0.90        1.47      1.87 o 
 -12   0   5       57.59       59.47     20.73 o 
 -11   0   5       47.10       65.16     18.65 o 
 -10   0   5      370.88      393.98     11.21 o 
  -9   0   5        9.16        8.17      2.79 o 
  -8   0   5        1.95        1.65      1.39 o 
  -7   0   5       60.30       61.48      7.78 o 
  -6   0   5       65.93       67.45      9.84 o 
  -5   0   5       22.66       17.91      3.53 o 
  -4   0   5     1165.08     1172.64     13.98 o 
  -3   0   5     2563.93     2598.51     37.57 o 
  -2   0   5       90.47       89.86      3.59 o 
  -1   0   5      685.36      795.57     15.52 o 
   0   0   5     3257.87     3605.50     83.97 o 
   1   0   5      404.49      407.78     11.84 o 
   2   0   5      197.38      212.67     11.41 o 
   3   0   5     1590.91     1635.04     35.34 o 
   4   0   5      121.08      108.98     15.58 o 
   5   0   5      339.73      369.51     11.10 o 
   6   0   5       45.31       54.52     11.00 o 
   7   0   5      436.28      448.51     13.23 o 
   8   0   5       27.70       23.62     12.12 o 
   9   0   5       60.68       53.22     14.54 o 
  10   0   5      160.11      173.17     12.65 o 
 -13   1   5       36.19       22.76     10.19 o 
 -12   1   5       69.32       56.92     17.74 o 
 -11   1   5      121.76      116.25     14.43 o 
 -10   1   5      294.26      304.82      8.61 o 
  -9   1   5      423.92      421.71     11.45 o 
  -8   1   5      796.54      815.37     12.73 o 
  -7   1   5      316.78      322.12      5.13 o 
  -6   1   5      197.07      214.29      5.19 o 
  -5   1   5      401.86      400.37      5.24 o 
  -4   1   5      972.18      986.42     10.03 o 
  -3   1   5     1166.87     1200.42     15.66 o 
  -2   1   5        2.80        4.55      0.82 o 
  -1   1   5      343.59      329.79      4.13 o 
   0   1   5      598.51      611.79      7.06 o 
   1   1   5     2106.13     2236.79     19.79 o 
   2   1   5      962.08     1019.74     24.06 o 
   3   1   5     1126.24     1166.48     18.85 o 
   4   1   5      225.12      217.89      6.78 o 
   5   1   5      297.46      304.48      7.02 o 
   6   1   5      159.29      154.99      6.75 o 
   7   1   5       17.05       19.33      3.80 o 
   8   1   5      221.27      237.15      9.12 o 
   9   1   5       91.97       83.48     12.56 o 
  10   1   5       42.37       32.89     13.57 o 
 -13   2   5       13.39       10.05      4.75 o 
 -12   2   5       70.69       58.30     12.59 o 
 -11   2   5       99.64       97.25     14.65 o 
 -10   2   5       59.55       66.61     13.13 o 
  -9   2   5      203.35      213.74     12.72 o 
  -8   2   5      231.96      220.24     11.24 o 
  -7   2   5      774.01      758.49     20.27 o 
  -6   2   5      449.90      475.09      6.85 o 
  -5   2   5     1697.85     1737.25     31.70 o 
  -4   2   5      967.64     1021.38     12.07 o 
  -3   2   5     2047.08     2183.20     23.38 o 
  -2   2   5       41.89       43.65      4.51 o 
  -1   2   5      248.68      243.47      4.43 o 
   0   2   5     1424.13     1397.50     16.72 o 
   1   2   5      659.72      653.71      6.96 o 
   2   2   5      223.41      218.05      4.73 o 
   3   2   5     1077.26     1126.17     12.57 o 
   4   2   5       53.42       59.13      4.27 o 
   5   2   5       49.14       55.07      8.22 o 
   6   2   5      247.83      245.08      6.82 o 
   7   2   5      192.60      199.12      7.34 o 
   8   2   5        5.80        5.42      2.35 o 
   9   2   5       15.37       10.05      3.79 o 
 -12   3   5      143.37      146.67     10.41 o 
 -11   3   5      305.15      327.72     17.80 o 
 -10   3   5       87.07       61.63     14.52 o 
  -9   3   5       46.65       48.85     12.29 o 
  -8   3   5       85.30       90.64     12.91 o 
  -7   3   5      252.24      274.07      8.41 o 
  -6   3   5      725.86      758.60     20.11 o 
  -5   3   5      111.25      122.26      3.27 o 
  -4   3   5      910.15      924.42     12.87 o 
  -3   3   5       84.46       70.08      3.46 o 
  -2   3   5      118.65      117.60      3.67 o 
  -1   3   5      607.66      655.85      8.68 o 
   0   3   5      178.84      172.47      3.35 o 
   1   3   5       71.85       77.72      6.13 o 
   2   3   5      168.32      175.95      8.46 o 
   3   3   5      302.60      311.88      7.11 o 
   4   3   5     1054.48     1042.30     12.62 o 
   5   3   5     1093.95     1115.73     13.89 o 
   6   3   5      430.57      441.22     14.02 o 
   7   3   5      173.79      187.21      9.56 o 
   8   3   5       59.85       54.87     12.05 o 
   9   3   5      109.17       95.58     44.17 o 
 -12   4   5        0.57        4.15      2.43 o 
 -11   4   5       99.48      109.68     18.67 o 
 -10   4   5       58.14       65.96     16.46 o 
  -9   4   5      431.45      440.62     17.48 o 
  -8   4   5       86.00       84.92     10.88 o 
  -7   4   5       53.00       66.98      9.51 o 
  -6   4   5        4.99        4.60      1.84 o 
  -5   4   5       29.25       27.15      3.02 o 
  -4   4   5      190.08      183.51      5.37 o 
  -3   4   5      495.06      527.13      7.46 o 
  -2   4   5      206.66      233.39      4.89 o 
  -1   4   5      386.14      410.30      6.64 o 
   0   4   5      288.16      301.99      8.54 o 
   1   4   5       94.46       84.45      9.54 o 
   2   4   5      491.24      497.20     16.51 o 
   3   4   5       80.58       71.99      9.37 o 
   4   4   5      349.21      355.37     12.03 o 
   5   4   5      276.92      276.85     10.35 o 
   6   4   5        0.28        2.58      1.74 o 
   7   4   5        6.20        5.24      2.88 o 
   8   4   5       98.55       90.52     19.24 o 
   9   4   5       42.69       38.23     15.11 o 
 -11   5   5       76.85       68.62     13.97 o 
 -10   5   5        3.44        7.23      3.59 o 
  -9   5   5      186.15      201.15     18.49 o 
  -8   5   5      441.29      500.02     17.50 o 
  -7   5   5       35.20       40.81      7.79 o 
  -6   5   5        2.71        4.41      1.93 o 
  -5   5   5       74.50       90.27      6.03 o 
  -4   5   5      138.99      138.07      4.11 o 
  -3   5   5       40.03       36.21      5.19 o 
  -2   5   5       28.07       26.02      3.66 o 
  -1   5   5      270.12      270.03      8.00 o 
   0   5   5      176.93      167.25      7.87 o 
   1   5   5       36.68       47.20      7.97 o 
   2   5   5      157.51      157.95      9.80 o 
   3   5   5      278.46      297.75     11.05 o 
   4   5   5       93.26       89.58      7.25 o 
   5   5   5       19.48       18.00      4.42 o 
   6   5   5      157.54      153.93     12.73 o 
   7   5   5       11.39       10.24      4.47 o 
   8   5   5       20.74       22.55      7.70 o 
 -11   6   5       24.24       18.40      5.69 o 
 -10   6   5       17.30       15.84      4.54 o 
  -9   6   5      265.57      316.04     11.42 o 
  -8   6   5       36.70       54.17     17.40 o 
  -7   6   5       21.05       19.42      4.74 o 
  -6   6   5       59.13       70.57     12.46 o 
  -5   6   5      881.31      851.53     15.70 o 
  -4   6   5      176.92      166.59      8.86 o 
  -3   6   5      214.66      228.71      9.83 o 
  -2   6   5       51.87       54.95      5.74 o 
  -1   6   5       53.75       58.66     11.06 o 
   0   6   5       62.69       64.63     11.51 o 
   1   6   5      110.92      120.45      7.56 o 
   2   6   5      165.15      173.13     10.52 o 
   3   6   5       86.74       85.82     12.82 o 
   4   6   5       74.90       64.79     12.42 o 
   5   6   5      101.83      100.78     10.96 o 
   6   6   5       58.85       60.43     19.27 o 
   7   6   5      150.18      151.87     32.82 o 
  -9   7   5       27.14       27.39     10.08 o 
  -8   7   5      118.64      100.58     18.58 o 
  -7   7   5      121.21      107.79     14.48 o 
  -6   7   5      114.55      108.15      9.95 o 
  -5   7   5       18.11       20.23      4.57 o 
  -4   7   5      310.34      296.73      7.11 o 
  -3   7   5      299.07      273.02      7.07 o 
  -2   7   5       52.73       67.18     11.91 o 
  -1   7   5       71.03       72.06      7.27 o 
   0   7   5       94.97       86.71     13.79 o 
   1   7   5       28.66       24.15      5.52 o 
   2   7   5      235.64      241.36      9.83 o 
   3   7   5       75.95       66.80     13.67 o 
   4   7   5       24.22       23.66      6.26 o 
   5   7   5       95.19       92.83     17.27 o 
   6   7   5       21.01       14.56      9.36 o 
  -8   8   5       31.87       25.81     11.82 o 
  -7   8   5       60.79       48.73     15.12 o 
  -6   8   5       47.56       32.43     10.84 o 
  -5   8   5       87.75       87.45     16.76 o 
  -4   8   5       32.73       25.04      9.32 o 
  -3   8   5       40.58       44.86      8.51 o 
  -2   8   5       11.16       11.40      3.51 o 
  -1   8   5       98.21       93.85     14.44 o 
   0   8   5       60.71       50.28     10.77 o 
   1   8   5       13.75       15.20      3.85 o 
   2   8   5       59.21       60.86     12.36 o 
   3   8   5       16.94       15.80      4.80 o 
   4   8   5        9.04        7.67      5.07 o 
   5   8   5       63.18       47.65     15.74 o 
  -6   9   5       21.15        7.00      4.77 o 
  -5   9   5       34.05       17.04      5.70 o 
  -4   9   5       22.45       23.74      8.30 o 
  -3   9   5        4.90        5.18      2.36 o 
  -2   9   5        2.04        2.68      2.05 o 
  -1   9   5        5.15        5.93      2.24 o 
   0   9   5       20.81       15.73      7.99 o 
   1   9   5       68.19       46.87     15.98 o 
   2   9   5       34.68       30.90      8.24 o 
 -13   0   6       28.24       20.20      8.33 o 
 -12   0   6       16.32       17.20      9.59 o 
 -11   0   6       41.60       29.46     14.59 o 
 -10   0   6      223.21      243.83     15.48 o 
  -9   0   6      538.63      510.37     23.85 o 
  -8   0   6        0.00        2.28      1.73 o 
  -7   0   6      280.90      293.91      8.99 o 
  -6   0   6      233.63      233.97      6.83 o 
  -5   0   6     1502.84     1516.37     27.42 o 
  -4   0   6      155.49      137.80      4.67 o 
  -3   0   6      101.53      117.45      4.98 o 
  -2   0   6       31.52       39.44      8.64 o 
  -1   0   6      806.23      777.00     27.26 o 
   0   0   6      103.47      112.24      4.79 o 
   1   0   6      815.17      879.13     20.77 o 
   2   0   6      528.25      558.07     14.91 o 
   3   0   6      118.04      128.49     16.64 o 
   4   0   6      107.06      121.32     17.13 o 
   5   0   6      438.72      461.72     15.48 o 
   6   0   6       16.33       14.48      4.16 o 
   7   0   6      329.36      350.11     11.73 o 
   8   0   6        2.95        5.73      3.97 o 
   9   0   6        6.88        8.93      5.09 o 
 -13   1   6       60.06       45.53     18.71 o 
 -12   1   6      131.29      142.53     25.54 o 
 -11   1   6       81.70       68.03     11.76 o 
 -10   1   6      421.09      426.70     18.82 o 
  -9   1   6      318.95      314.69     11.36 o 
  -8   1   6      824.65      833.95      9.66 o 
  -7   1   6      420.94      418.64      9.41 o 
  -6   1   6       35.36       33.89      3.61 o 
  -5   1   6      449.87      465.90      7.67 o 
  -4   1   6      295.34      285.57      4.53 o 
  -3   1   6      121.61      110.41      3.26 o 
  -2   1   6      291.94      298.29     10.88 o 
  -1   1   6        3.94        4.38      1.21 o 
   0   1   6     1032.54     1055.03     17.08 o 
   1   1   6      486.12      483.20      8.12 o 
   2   1   6      421.21      444.47      7.17 o 
   3   1   6       63.12       68.19      8.79 o 
   4   1   6      187.94      195.62      8.82 o 
   5   1   6        1.02        3.16      1.47 o 
   6   1   6      235.71      233.52      7.52 o 
   7   1   6      135.01      122.54     10.48 o 
   8   1   6       60.49       47.57     10.85 o 
   9   1   6       26.60       20.02      5.29 o 
 -13   2   6       13.75       15.33      4.82 o 
 -12   2   6       95.63       83.07     19.09 o 
 -11   2   6       54.05       54.37     13.76 o 
 -10   2   6       73.61       88.84     19.08 o 
  -9   2   6      323.02      314.45      9.80 o 
  -8   2   6      171.82      167.79      5.28 o 
  -7   2   6      238.75      234.58      5.57 o 
  -6   2   6      589.05      623.80      9.75 o 
  -5   2   6      226.59      213.00      5.14 o 
  -4   2   6      526.70      545.97      8.83 o 
  -3   2   6       50.50       61.18      6.24 o 
  -2   2   6      770.85      822.94     11.92 o 
  -1   2   6      243.78      253.47      5.01 o 
   0   2   6      359.88      378.75      6.51 o 
   1   2   6      232.06      234.84      5.23 o 
   2   2   6      128.37      127.41      3.99 o 
   3   2   6       49.04       46.29      5.83 o 
   4   2   6      207.65      191.87      6.39 o 
   5   2   6      272.36      276.61      7.09 o 
   6   2   6      122.83      122.10      6.86 o 
   7   2   6       44.32       35.61      7.26 o 
   8   2   6       43.09       39.68     11.26 o 
   9   2   6       22.01       12.55      4.90 o 
 -12   3   6       35.62       28.20      7.85 o 
 -11   3   6        1.66        3.46      2.10 o 
 -10   3   6       87.37       74.33     16.34 o 
  -9   3   6       23.55       19.31      5.29 o 
  -8   3   6      486.87      475.83     13.73 o 
  -7   3   6      875.50      903.53     15.69 o 
  -6   3   6     1635.90     1675.01     26.94 o 
  -5   3   6      114.89      118.75      4.88 o 
  -4   3   6       13.22       12.81      1.84 o 
  -3   3   6       35.92       37.35      4.53 o 
  -2   3   6     1284.58     1287.58     36.72 o 
  -1   3   6     1104.50     1170.37     15.95 o 
   0   3   6     1963.64     2033.46     24.32 o 
   1   3   6       65.99       56.60      4.65 o 
   2   3   6        8.28        6.09      1.79 o 
   3   3   6      275.51      268.46      5.13 o 
   4   3   6       95.66       96.33      5.03 o 
   5   3   6      598.99      627.38     11.14 o 
   6   3   6      119.27      109.32     18.98 o 
   7   3   6        6.55        7.13      2.65 o 
   8   3   6        9.29       11.88      4.18 o 
 -12   4   6       17.83       12.38      4.64 o 
 -11   4   6       51.43       46.73      9.90 o 
 -10   4   6       81.15       66.03     18.06 o 
  -9   4   6      229.53      247.45     12.84 o 
  -8   4   6      125.05      125.36      8.65 o 
  -7   4   6      686.38      714.07     18.23 o 
  -6   4   6      298.78      290.81      5.39 o 
  -5   4   6       15.34       14.06      3.23 o 
  -4   4   6      253.95      254.10      9.29 o 
  -3   4   6      145.96      132.09      7.26 o 
  -2   4   6       14.37       18.00      2.55 o 
  -1   4   6      273.89      291.27      4.79 o 
   0   4   6       39.63       44.41      7.44 o 
   1   4   6      439.06      425.22     29.36 o 
   2   4   6      340.91      371.78     11.38 o 
   3   4   6      194.43      207.61     12.01 o 
   4   4   6       88.08       86.46     13.21 o 
   5   4   6        1.67        6.14      2.50 o 
   6   4   6       53.21       48.68     13.03 o 
   7   4   6       91.37       71.98     16.24 o 
   8   4   6       30.85       25.94      7.42 o 
 -11   5   6       91.23       81.06     17.88 o 
 -10   5   6      161.97      167.80     20.39 o 
  -9   5   6        5.68        6.70      2.45 o 
  -8   5   6      149.72      137.72     22.14 o 
  -7   5   6      109.73       92.51     12.32 o 
  -6   5   6      129.39      119.77      8.06 o 
  -5   5   6      228.79      233.80      6.20 o 
  -4   5   6      981.98      963.15     19.67 o 
  -3   5   6       78.20       74.91      4.99 o 
  -2   5   6       16.21       13.37      2.37 o 
  -1   5   6       59.39       63.89      6.53 o 
   0   5   6      199.01      192.51     10.60 o 
   1   5   6      308.03      311.64     10.68 o 
   2   5   6      947.08      947.96     24.16 o 
   3   5   6      557.42      533.66     13.36 o 
   4   5   6      389.66      399.53     11.94 o 
   5   5   6       48.57       41.30      8.68 o 
   6   5   6      238.02      256.21     10.72 o 
   7   5   6       22.25       23.84      7.16 o 
 -10   6   6        1.53        5.37      2.69 o 
  -9   6   6       24.64       35.03      9.44 o 
  -8   6   6       54.51       67.09     12.86 o 
  -7   6   6      132.87      139.77      9.25 o 
  -6   6   6        4.31        5.54      2.16 o 
  -5   6   6      116.67      100.71      4.63 o 
  -4   6   6      633.18      628.53     10.60 o 
  -3   6   6      174.95      160.39      6.23 o 
  -2   6   6      167.77      164.81      5.97 o 
  -1   6   6       14.71       17.33      4.63 o 
   0   6   6       15.48       14.61      4.12 o 
   1   6   6      166.86      187.08     10.48 o 
   2   6   6       56.53       53.13      9.76 o 
   3   6   6      383.35      423.61     16.50 o 
   4   6   6       28.09       31.54      8.05 o 
   5   6   6        2.61        5.75      2.83 o 
   6   6   6       10.80       10.30      5.49 o 
  -9   7   6        7.55        6.07      3.47 o 
  -8   7   6       84.87       81.19     15.30 o 
  -7   7   6       65.54       55.05      9.81 o 
  -6   7   6        4.92        4.97      2.17 o 
  -5   7   6       20.59       13.63      4.07 o 
  -4   7   6       33.61       35.21      6.52 o 
  -3   7   6      148.93      142.75     17.22 o 
  -2   7   6        3.84        5.36      2.46 o 
  -1   7   6       33.00       26.83      6.76 o 
   0   7   6       15.58       20.39      5.04 o 
   1   7   6        5.50        5.54      2.59 o 
   2   7   6       97.32       97.84      9.61 o 
   3   7   6       68.93       54.05     10.81 o 
   4   7   6      119.83      104.02     16.25 o 
   5   7   6       32.20       35.69     11.82 o 
  -8   8   6       15.85        7.57      3.39 o 
  -7   8   6       31.08       34.38     13.86 o 
  -6   8   6        0.91        4.59      3.55 o 
  -5   8   6      146.55      174.97     13.40 o 
  -4   8   6       32.48       31.27      9.84 o 
  -3   8   6      103.52      114.22     16.64 o 
  -2   8   6       46.59       42.11      8.06 o 
  -1   8   6       46.04       48.36     10.40 o 
   0   8   6       18.09       17.72      5.06 o 
   1   8   6       51.35       52.78     11.86 o 
   2   8   6       13.19       14.54      4.89 o 
   3   8   6        4.02        4.30      1.95 o 
   4   8   6       27.18       30.60      7.62 o 
  -5   9   6      209.76      229.82     15.50 o 
  -4   9   6       65.15       48.36     14.22 o 
  -3   9   6       26.78       20.57      8.36 o 
  -2   9   6       30.62       25.38      7.87 o 
  -1   9   6       94.39       93.74     16.34 o 
   0   9   6       27.55       22.64      8.45 o 
   1   9   6       43.82       32.34     10.08 o 
 -13   0   7      144.82      140.15     36.31 o 
 -12   0   7       42.25       26.42     18.73 o 
 -11   0   7       12.55       13.50      6.01 o 
 -10   0   7       49.09        7.51     23.50 o 
  -9   0   7      124.51      109.97      6.40 o 
  -8   0   7        9.82        6.43      2.66 o 
  -7   0   7       36.17       29.88      8.22 o 
  -6   0   7       23.45       30.90      7.17 o 
  -5   0   7      302.79      293.61     10.75 o 
  -4   0   7       71.73       84.37      4.82 o 
  -3   0   7       40.95       45.99     10.09 o 
  -2   0   7       28.90       29.83      6.96 o 
  -1   0   7      920.44      912.38     21.97 o 
   0   0   7       24.78       31.30      7.21 o 
   1   0   7        8.22       10.13      3.61 o 
   2   0   7      122.67      134.82      9.35 o 
   3   0   7       47.57       61.42     13.18 o 
   4   0   7        4.90        4.45      2.42 o 
   5   0   7      219.26      227.03     10.05 o 
   6   0   7      213.19      203.71     14.62 o 
   7   0   7       13.09       13.46      5.72 o 
   8   0   7        1.25        8.18      6.42 o 
 -13   1   7       56.60       51.65     14.69 o 
 -12   1   7       16.42       12.67      6.04 o 
 -11   1   7       35.27       28.54      9.77 o 
 -10   1   7      222.33      212.18      9.95 o 
  -9   1   7      489.44      490.51     10.80 o 
  -8   1   7      127.35      118.74      6.82 o 
  -7   1   7      219.41      201.16      5.41 o 
  -6   1   7      247.20      248.71      4.88 o 
  -5   1   7      820.97      837.16     13.98 o 
  -4   1   7       41.06       58.06      6.29 o 
  -3   1   7      227.32      228.16      5.65 o 
  -2   1   7      135.33      134.93      7.86 o 
  -1   1   7      819.48      822.72     14.00 o 
   0   1   7       66.66       65.82      3.28 o 
   1   1   7       45.60       48.83      6.27 o 
   2   1   7       16.63       19.11      3.41 o 
   3   1   7      245.75      227.07      7.61 o 
   4   1   7      349.85      345.25      9.02 o 
   5   1   7      131.16      149.31      8.51 o 
   6   1   7       13.78       10.70      2.74 o 
   7   1   7       71.00       57.60     11.78 o 
   8   1   7       15.35       11.60      3.50 o 
 -13   2   7        3.18        5.03      3.50 o 
 -12   2   7       38.36       25.18      7.89 o 
 -10   2   7      114.93      103.91      9.46 o 
  -9   2   7       42.53       35.40      9.68 o 
  -8   2   7       36.63       35.29      5.19 o 
  -7   2   7       47.08       52.49      6.01 o 
  -6   2   7      302.74      289.57      7.97 o 
  -5   2   7      453.17      469.48      7.16 o 
  -4   2   7      948.95      980.40     15.78 o 
  -3   2   7      579.53      587.73     10.78 o 
  -2   2   7      134.77      132.07      4.77 o 
  -1   2   7       92.53       90.28      3.38 o 
   0   2   7      214.93      214.35      6.00 o 
   1   2   7      268.09      263.33      7.98 o 
   2   2   7       97.64      102.98      3.95 o 
   3   2   7      162.97      157.25      5.66 o 
   4   2   7      238.41      229.34      6.81 o 
   5   2   7      535.57      551.49     10.73 o 
   6   2   7       12.54       15.30      4.14 o 
   7   2   7        6.43        7.96      2.87 o 
   8   2   7       56.59       47.01     13.05 o 
 -12   3   7       47.75       45.51     10.79 o 
 -11   3   7      130.10      155.61     19.38 o 
 -10   3   7      204.27      217.31     13.28 o 
  -9   3   7       74.84       73.74     11.51 o 
  -8   3   7      267.34      278.92     11.10 o 
  -7   3   7      572.94      566.12      8.71 o 
  -6   3   7       20.87       19.44      3.55 o 
  -5   3   7      434.55      452.27     10.90 o 
  -4   3   7      122.57      129.68      4.69 o 
  -3   3   7      166.48      166.25      4.21 o 
  -2   3   7      277.52      271.59      6.46 o 
  -1   3   7      191.36      190.32      4.97 o 
   0   3   7      378.60      370.69      8.82 o 
   1   3   7      225.14      217.22      4.13 o 
   2   3   7      399.85      378.66      9.94 o 
   3   3   7      150.14      145.52      9.01 o 
   4   3   7      202.13      189.51      8.91 o 
   5   3   7      568.64      613.10     12.91 o 
   6   3   7      116.57      105.17     16.70 o 
   7   3   7       82.89       63.50     17.25 o 
   8   3   7       41.31       30.22     11.93 o 
 -12   4   7        1.01        3.21      2.83 o 
 -11   4   7       58.35       15.76     22.66 o 
 -10   4   7      134.79      134.98     10.62 o 
  -9   4   7       15.67       12.67      3.52 o 
  -8   4   7      220.07      214.73      9.06 o 
  -7   4   7      824.21      805.36     19.00 o 
  -6   4   7      188.50      193.88      8.39 o 
  -5   4   7      562.88      570.79      9.26 o 
  -4   4   7       19.88       18.25      3.48 o 
  -3   4   7       37.26       37.74      4.49 o 
  -1   4   7       74.01       68.02      2.61 o 
   0   4   7      307.32      307.54      8.71 o 
   1   4   7      312.36      301.43     11.74 o 
   2   4   7      258.14      258.19     10.29 o 
   3   4   7      263.38      276.16     10.74 o 
   4   4   7       54.41       44.99     11.02 o 
   5   4   7       22.60       20.11      5.14 o 
   6   4   7       44.48       39.86      9.66 o 
   7   4   7       28.52       22.44      6.78 o 
 -11   5   7       18.12        9.13      3.60 o 
 -10   5   7      351.21      406.01     13.95 o 
  -9   5   7       86.86       77.82     14.47 o 
  -8   5   7       36.61       33.91      8.30 o 
  -7   5   7      445.93      467.35     13.30 o 
  -6   5   7       78.80       80.82     11.63 o 
  -5   5   7      303.31      312.94      9.15 o 
  -4   5   7      216.42      204.86      7.78 o 
  -3   5   7      114.49      126.84      5.11 o 
  -1   5   7      153.32      171.82      9.13 o 
   0   5   7      246.44      242.77     10.44 o 
   1   5   7      242.80      248.38     10.11 o 
   2   5   7       85.68       75.01      9.74 o 
   3   5   7       33.93       35.02      6.57 o 
   4   5   7       65.75       61.53     13.16 o 
   5   5   7       65.96       56.09     16.18 o 
   6   5   7       66.96       47.91     13.30 o 
 -10   6   7       48.18       40.86     13.53 o 
  -9   6   7       31.36       37.34      8.62 o 
  -8   6   7      198.97      208.95      8.59 o 
  -7   6   7      110.93      117.02     17.50 o 
  -6   6   7       34.55       36.72      6.79 o 
  -5   6   7      330.49      336.05     13.91 o 
  -4   6   7        4.18        4.56      1.72 o 
  -3   6   7       23.49       22.75      3.81 o 
  -2   6   7      408.83      405.57     10.54 o 
  -1   6   7      285.73      302.20      9.33 o 
   0   6   7       24.56       32.67      8.85 o 
   1   6   7      106.90      124.41     13.75 o 
   2   6   7        0.88        2.20      2.29 o 
   3   6   7       87.68       85.27     14.81 o 
   4   6   7       19.05       23.32      4.48 o 
   5   6   7       50.28       39.30     10.64 o 
   6   6   7       56.11       52.95     19.80 o 
  -9   7   7       64.58       57.08     12.90 o 
  -8   7   7       22.77       20.36      6.68 o 
  -7   7   7       19.60       22.12      5.85 o 
  -6   7   7        0.57        1.85      1.99 o 
  -5   7   7       18.83       17.16      5.04 o 
  -4   7   7       65.71       66.53      7.93 o 
  -3   7   7      121.11      135.16     10.16 o 
  -2   7   7       23.84       23.89      5.34 o 
  -1   7   7       24.19       16.89      6.93 o 
   0   7   7      260.85      265.39     13.61 o 
   1   7   7        0.46        2.37      1.76 o 
   2   7   7       28.14       29.43      7.21 o 
   3   7   7       68.71       61.07     15.59 o 
   4   7   7       15.88       13.40      4.45 o 
  -7   8   7       53.94       48.99     15.63 o 
  -6   8   7       28.30       35.59      9.61 o 
  -5   8   7      107.27      114.46     21.18 o 
  -4   8   7       79.81       81.20     21.64 o 
  -3   8   7        7.96        4.59      2.06 o 
  -2   8   7       34.51       27.39      6.30 o 
  -1   8   7      145.39      149.44     25.70 o 
   0   8   7      190.10      197.63     18.77 o 
   1   8   7      152.81      162.00     11.72 o 
   2   8   7       78.71       73.09     20.06 o 
   3   8   7       40.80       30.58      8.55 o 
  -4   9   7       52.18       42.64      8.35 o 
  -3   9   7       19.44       19.30      6.64 o 
  -2   9   7        6.61        4.44      2.66 o 
  -1   9   7       60.50       48.76     13.73 o 
   0   9   7       22.59       19.61      7.97 o 
 -13   0   8        3.46        5.53      7.40 o 
 -12   0   8        9.94       14.66      6.48 o 
 -11   0   8      360.78      322.58     17.45 o 
 -10   0   8      812.60      798.14     16.70 o 
  -9   0   8       41.21       32.56      9.99 o 
  -8   0   8       72.35       71.77     11.47 o 
  -7   0   8        1.73        1.58      1.98 o 
  -6   0   8      156.67      168.96     11.14 o 
  -5   0   8       86.31       82.91     14.48 o 
  -4   0   8       83.36       72.22     13.69 o 
  -3   0   8      762.67      809.71     31.13 o 
  -2   0   8       16.86       16.51      4.12 o 
  -1   0   8       36.44       46.47      8.55 o 
   0   0   8      617.26      694.72     22.59 o 
   1   0   8        4.47        3.58      2.14 o 
   2   0   8      195.25      185.20      8.13 o 
   3   0   8       18.83       25.18      8.59 o 
   4   0   8      190.93      169.80     17.17 o 
   5   0   8      237.24      258.17     10.06 o 
   6   0   8       99.98       97.78     14.80 o 
   7   0   8        0.39        2.47      1.99 o 
 -13   1   8      122.65      121.47     26.98 o 
 -12   1   8       24.12       26.09      7.46 o 
 -11   1   8       20.59        6.67     10.36 o 
 -10   1   8       48.68       58.26     11.20 o 
  -9   1   8      110.66      109.09      5.98 o 
  -8   1   8      236.04      247.17      6.95 o 
  -7   1   8      337.83      347.72      7.08 o 
  -6   1   8      155.22      152.60      5.85 o 
  -5   1   8       53.41       57.28      6.33 o 
  -4   1   8      173.66      162.41      5.11 o 
  -3   1   8       22.43       25.62      4.56 o 
  -2   1   8      487.87      475.08      9.33 o 
  -1   1   8      536.23      528.39     14.29 o 
   0   1   8      144.38      144.05      6.47 o 
   1   1   8      184.13      173.97      7.74 o 
   2   1   8      127.39      140.10      5.63 o 
   3   1   8       86.34       96.11      7.50 o 
   4   1   8       82.32       78.98      6.35 o 
   5   1   8      141.86      146.70      8.61 o 
   6   1   8        1.92        1.74      1.36 o 
   7   1   8       74.33       57.70     12.88 o 
 -13   2   8       18.54       18.09      6.47 o 
 -12   2   8       35.21       32.78     10.48 o 
 -11   2   8       44.77       41.41      9.85 o 
 -10   2   8      218.36      220.98     12.05 o 
  -9   2   8       96.94      102.03      7.22 o 
  -8   2   8        4.66        4.25      1.76 o 
  -7   2   8      807.27      784.12     14.59 o 
  -6   2   8      105.62      103.60      9.00 o 
  -5   2   8      140.49      133.65      6.34 o 
  -4   2   8       16.44       28.11      4.47 o 
  -3   2   8       21.67       18.85      3.49 o 
  -2   2   8       62.57       61.50      8.10 o 
  -1   2   8      785.05      789.91     15.76 o 
   0   2   8      241.11      244.18      6.33 o 
   1   2   8      110.77      106.07      7.00 o 
   2   2   8      430.29      435.65     11.84 o 
   3   2   8       17.48       17.46      3.23 o 
   4   2   8       69.55       61.64      8.01 o 
   5   2   8        0.27        1.57      2.03 o 
   6   2   8       51.87       53.24     11.06 o 
   7   2   8       87.96       73.83     17.93 o 
 -12   3   8       13.19        3.93      5.40 o 
 -11   3   8       40.60       42.01      9.77 o 
 -10   3   8      179.00      179.50     14.39 o 
  -9   3   8      116.66      108.80     13.96 o 
  -8   3   8        8.33        4.63      2.13 o 
  -7   3   8      176.22      174.32      6.92 o 
  -6   3   8       48.69       46.45      4.86 o 
  -5   3   8      196.48      203.11     16.71 o 
  -4   3   8      106.14      106.58      6.33 o 
  -3   3   8        1.22        3.41      1.60 o 
  -2   3   8      475.09      477.80     13.25 o 
  -1   3   8      484.61      497.18      6.91 o 
   0   3   8      467.25      456.78     13.20 o 
   1   3   8      382.09      388.69      8.39 o 
   2   3   8      132.66      121.81      4.42 o 
   3   3   8      190.86      185.82     10.69 o 
   4   3   8       35.57       36.32      8.48 o 
   5   3   8       70.37       74.82     15.75 o 
   6   3   8       46.33       47.38     12.62 o 
   7   3   8       17.49       16.64      5.47 o 
 -12   4   8       12.68        5.14      4.98 o 
 -11   4   8       16.46        5.07      6.40 o 
 -10   4   8        7.85        8.39      2.29 o 
  -9   4   8       33.64       45.38      9.37 o 
  -8   4   8      888.08      934.23     21.00 o 
  -7   4   8       27.11       23.57      5.48 o 
  -6   4   8       43.51       46.83      5.90 o 
  -5   4   8      518.33      506.89     10.79 o 
  -4   4   8        7.02       11.75      2.20 o 
  -3   4   8       45.40       36.57      5.14 o 
  -2   4   8      268.57      259.52      5.31 o 
  -1   4   8      153.34      144.21      3.70 o 
   0   4   8        9.62        8.00      3.28 o 
   1   4   8      129.85      116.68      9.01 o 
   2   4   8      519.66      524.11     20.23 o 
   3   4   8       45.91       39.80      9.36 o 
   4   4   8      104.89      103.33     22.21 o 
   5   4   8       50.71       54.59     12.38 o 
   6   4   8       45.16       33.36     10.23 o 
 -11   5   8       75.75       15.67     23.39 o 
 -10   5   8       62.27       50.66     11.71 o 
  -9   5   8       19.57       22.17      4.59 o 
  -8   5   8      233.12      242.21     10.63 o 
  -7   5   8       41.68       42.68      7.65 o 
  -6   5   8        5.69        4.95      2.47 o 
  -5   5   8      110.53      111.65      7.62 o 
  -4   5   8      297.31      312.39      7.87 o 
  -3   5   8       83.27       81.34      5.38 o 
  -2   5   8      506.26      484.99     12.46 o 
  -1   5   8        0.63        4.08      2.61 o 
   0   5   8       12.25       14.43      4.50 o 
   1   5   8      247.98      254.14     10.82 o 
   2   5   8      201.03      195.03     18.72 o 
   3   5   8      316.73      328.38     11.35 o 
   4   5   8       13.98        9.50      3.98 o 
   5   5   8       46.94       44.61     11.06 o 
   6   5   8       60.87       52.20     14.57 o 
 -10   6   8       26.96       26.99      8.17 o 
  -9   6   8        6.28        5.18      2.54 o 
  -8   6   8      120.55      130.52      9.00 o 
  -7   6   8       33.93       35.80      7.68 o 
  -6   6   8      105.18      130.03     11.53 o 
  -5   6   8      100.82      107.35     10.24 o 
  -4   6   8      179.70      188.54     12.42 o 
  -3   6   8      345.91      329.22     11.48 o 
  -2   6   8       67.23       60.73     10.73 o 
  -1   6   8      178.53      184.77     11.41 o 
   0   6   8       15.34       17.79      6.66 o 
   1   6   8       22.93       25.51      5.76 o 
   2   6   8       11.51        9.72      3.43 o 
   3   6   8       98.04       89.63     18.46 o 
   4   6   8      124.70      119.78     16.13 o 
   5   6   8       25.83       22.37      7.08 o 
  -9   7   8       22.83       23.41      6.70 o 
  -8   7   8       11.69       12.20      3.77 o 
  -7   7   8       78.03       69.44     18.30 o 
  -6   7   8       31.69       22.45      7.87 o 
  -5   7   8       48.03       37.14      8.70 o 
  -4   7   8       45.31       38.89     11.16 o 
  -3   7   8      192.54      197.41     14.61 o 
  -2   7   8       88.43       71.17     11.25 o 
  -1   7   8      321.92      344.17     30.70 o 
   0   7   8       24.24       18.04      9.24 o 
   1   7   8       10.48       11.08      3.87 o 
   2   7   8       72.03       76.78     11.48 o 
   3   7   8       73.75       65.57     14.82 o 
  -7   8   8       30.39       23.37     10.96 o 
  -6   8   8       28.90       24.13      7.76 o 
  -5   8   8       89.56       89.55     18.63 o 
  -4   8   8       88.21       66.88     17.05 o 
  -3   8   8       17.90       18.88      6.35 o 
  -2   8   8       13.43       14.97      5.02 o 
  -1   8   8       10.43        9.18      4.34 o 
   0   8   8        4.84        2.97      2.19 o 
   1   8   8        2.27        3.39      2.18 o 
 -13   0   9       11.53       17.54     12.04 o 
 -12   0   9        0.28        1.16      3.69 o 
 -11   0   9       12.43       12.39      6.62 o 
 -10   0   9      448.14      441.05     12.88 o 
  -9   0   9       38.43       41.05     10.38 o 
  -8   0   9       19.56       15.80      4.85 o 
  -7   0   9        3.90        3.78      1.90 o 
  -6   0   9       31.85       34.03      7.44 o 
  -5   0   9      407.50      399.34     15.61 o 
  -4   0   9      957.18      954.50     30.85 o 
  -3   0   9        0.06        2.14      2.43 o 
  -2   0   9      235.27      215.14      9.74 o 
  -1   0   9      530.71      529.18     18.77 o 
   0   0   9       28.22       38.35      7.42 o 
   1   0   9      253.04      248.98     14.09 o 
   2   0   9       11.43        6.20      2.02 o 
   3   0   9       58.43       51.67     11.20 o 
   4   0   9       43.81       48.17      8.93 o 
   5   0   9        1.47        3.07      3.03 o 
   6   0   9        6.78        7.20      4.67 o 
   7   0   9      115.50       96.95     10.98 o 
 -13   1   9       62.87       47.52     14.12 o 
 -12   1   9      102.46       96.32     24.09 o 
 -11   1   9       18.15       11.85      5.74 o 
 -10   1   9      232.82      228.36     18.33 o 
  -9   1   9      156.31      158.83      5.65 o 
  -8   1   9       59.43       60.40      8.08 o 
  -7   1   9      442.59      448.11      9.76 o 
  -6   1   9      215.37      218.71      5.76 o 
  -5   1   9      148.15      142.83      5.33 o 
  -4   1   9      175.25      163.71      6.43 o 
  -3   1   9       56.31       59.84      8.00 o 
  -2   1   9      267.67      278.49      9.22 o 
  -1   1   9      399.06      421.35      8.19 o 
   0   1   9      426.85      405.19      8.17 o 
   1   1   9      115.87      105.37     10.06 o 
   2   1   9      487.24      451.55     12.47 o 
   3   1   9      200.71      191.99      9.34 o 
   4   1   9       59.08       36.30      7.27 o 
   5   1   9       56.58       45.68      6.56 o 
   6   1   9        8.63       11.87      4.47 o 
   7   1   9       55.35       31.70     15.34 o 
 -12   2   9        9.55        6.45      3.55 o 
 -11   2   9       71.89       67.20     13.73 o 
 -10   2   9       74.47       77.25     13.64 o 
  -9   2   9      182.85      209.89      8.64 o 
  -8   2   9      103.79      108.44      6.11 o 
  -7   2   9      151.71      140.21      5.79 o 
  -6   2   9       97.63       98.00      6.95 o 
  -5   2   9       72.58       70.53      8.38 o 
  -4   2   9      314.35      330.08      7.82 o 
  -3   2   9      170.92      179.84      6.03 o 
  -2   2   9       23.95       29.00      4.53 o 
  -1   2   9       38.85       40.49      5.97 o 
   0   2   9        5.86        5.44      2.02 o 
   1   2   9       23.79       23.89      4.25 o 
   2   2   9       38.45       29.53      6.18 o 
   3   2   9      288.55      276.87     10.48 o 
   4   2   9       61.72       58.60     12.21 o 
   5   2   9      140.82      129.78     20.67 o 
   6   2   9       23.61       18.03      6.93 o 
 -12   3   9       26.05        8.52     13.23 o 
 -11   3   9       61.12       63.32     16.09 o 
 -10   3   9      174.23      171.92     10.60 o 
  -9   3   9        2.14        6.35      3.02 o 
  -8   3   9      227.85      227.72      7.91 o 
  -7   3   9       94.95       97.96      6.49 o 
  -6   3   9       41.58       38.91      7.15 o 
  -5   3   9      442.78      467.49     22.80 o 
  -4   3   9      282.68      284.36      7.07 o 
  -3   3   9       32.81       28.83      5.25 o 
  -2   3   9       20.33       25.20      4.23 o 
  -1   3   9      300.43      297.74      8.17 o 
   0   3   9       34.55       35.74      5.81 o 
   1   3   9      325.45      319.08      9.88 o 
   2   3   9      274.34      282.38     14.73 o 
   3   3   9       30.13       29.91      7.64 o 
   4   3   9       23.49       17.09      5.15 o 
   5   3   9        9.70        9.90      3.32 o 
   6   3   9       62.42       43.75     15.15 o 
 -12   4   9       21.44        8.99      9.35 o 
 -11   4   9       29.07       22.74      7.51 o 
 -10   4   9       55.14       50.11      9.35 o 
  -9   4   9      165.93      163.38      8.80 o 
  -8   4   9      432.23      417.70     11.07 o 
  -7   4   9      202.04      194.03     10.54 o 
  -6   4   9       55.17       61.39      8.38 o 
  -5   4   9       12.31        9.11      2.21 o 
  -4   4   9       22.44       23.77      4.66 o 
  -3   4   9      679.67      689.35     14.22 o 
  -2   4   9       68.59       67.25      7.27 o 
  -1   4   9       96.95       87.72     15.03 o 
   0   4   9      922.75      893.86     27.10 o 
   1   4   9      583.77      618.64     16.96 o 
   2   4   9       98.70       99.25      8.83 o 
   3   4   9       18.05       16.14      5.59 o 
   4   4   9       49.75       37.57     11.42 o 
   5   4   9       14.09       12.41      5.13 o 
 -11   5   9        3.89        7.15      3.42 o 
 -10   5   9       13.28       11.54      4.25 o 
  -9   5   9       67.26       66.09     14.21 o 
  -8   5   9       12.34        9.90      3.43 o 
  -7   5   9       15.35       11.60      4.44 o 
  -6   5   9      108.81      104.39     12.32 o 
  -5   5   9      187.82      188.54      6.59 o 
  -4   5   9      112.76      112.33      9.12 o 
  -3   5   9       67.01       58.58     11.14 o 
  -2   5   9      272.81      267.02     15.23 o 
  -1   5   9      196.32       94.44     59.12 o 
   0   5   9      397.13      355.66     33.45 o 
   1   5   9      208.33      210.47     15.48 o 
   2   5   9       24.45       26.14      6.35 o 
   3   5   9        4.33        5.18      2.90 o 
   4   5   9       85.15       86.36     18.12 o 
   5   5   9       27.83       21.96      5.71 o 
 -10   6   9        6.68        5.02      2.87 o 
  -9   6   9       13.78       12.73      4.17 o 
  -8   6   9       83.05       73.19     14.80 o 
  -7   6   9       95.87      100.12     10.65 o 
  -6   6   9      389.32      426.61     18.99 o 
  -5   6   9       53.86       48.26     11.74 o 
  -4   6   9       53.14       56.92      9.92 o 
  -3   6   9        1.97        4.79      2.75 o 
  -2   6   9      163.89      161.75     20.64 o 
  -1   6   9       37.72       33.25      6.92 o 
   0   6   9      197.05      224.36     14.19 o 
   1   6   9      108.95       76.77     17.94 o 
   2   6   9       88.80       83.91     18.66 o 
   3   6   9       68.83       59.70     14.83 o 
   4   6   9       27.60       22.04      7.52 o 
  -8   7   9       20.57       17.27      9.81 o 
  -7   7   9       86.33       83.89     22.36 o 
  -6   7   9       10.18        7.20      3.74 o 
  -5   7   9       25.24       22.17      8.23 o 
  -4   7   9        0.33        2.73      2.60 o 
  -3   7   9       11.84       10.23      3.03 o 
  -2   7   9      183.87      201.75     13.15 o 
  -1   7   9      168.86      188.40     13.03 o 
   0   7   9       89.35       34.21     21.25 o 
   1   7   9       22.84       16.99      5.43 o 
   2   7   9        4.78        3.34      1.85 o 
  -6   8   9       11.80       11.06      4.24 o 
  -5   8   9       87.42       69.69     18.09 o 
  -4   8   9       31.59       36.01      8.97 o 
  -3   8   9        9.27        6.76      3.63 o 
  -2   8   9        5.22        2.09      2.09 o 
  -1   8   9      291.60      321.78     17.52 o 
   0   8   9       15.88        6.75      3.53 o 
 -13   0  10        0.21        2.29      4.22 o 
 -12   0  10        7.91        9.95      5.51 o 
 -11   0  10      127.85      123.45     36.31 o 
 -10   0  10        3.14        5.00      2.66 o 
  -9   0  10        1.93        5.16      3.19 o 
  -8   0  10       13.29       10.89      4.43 o 
  -7   0  10        0.96        1.66      1.93 o 
  -6   0  10       10.57        9.19      4.01 o 
  -5   0  10      102.63      101.16     15.67 o 
  -4   0  10       39.82       44.53     11.99 o 
  -3   0  10       92.00      107.26      8.03 o 
  -2   0  10      312.63      308.02     18.29 o 
  -1   0  10     1149.88     1210.12     24.46 o 
   0   0  10      204.38      206.51     28.33 o 
   1   0  10      129.14      129.56     39.98 o 
   2   0  10        6.86        6.29      4.21 o 
   3   0  10      150.80      152.87     15.92 o 
   4   0  10        1.51        0.39      2.36 o 
   5   0  10       21.11       14.51      6.99 o 
   6   0  10       28.25       20.65     13.69 o 
 -12   1  10       70.98       56.64     16.93 o 
 -11   1  10       31.29       40.57     10.98 o 
 -10   1  10       42.09       28.19      6.93 o 
  -9   1  10       14.47        9.89      2.37 o 
  -8   1  10      278.60      256.48      8.79 o 
  -7   1  10      116.54      118.32      8.85 o 
  -6   1  10      136.86      155.73      7.85 o 
  -5   1  10      678.07      661.09     12.75 o 
  -4   1  10      347.49      348.68      8.24 o 
  -3   1  10      135.32      138.13      7.65 o 
  -2   1  10      226.37      244.85      8.08 o 
  -1   1  10      192.11      191.32      8.51 o 
   0   1  10      309.73      289.81     13.08 o 
   1   1  10       99.51       97.04     11.94 o 
   2   1  10       92.18      104.64     14.38 o 
   3   1  10      204.13      190.92      8.54 o 
   4   1  10       76.31       56.54     12.35 o 
   5   1  10        3.22        3.95      2.24 o 
   6   1  10        4.65        4.74      2.82 o 
 -12   2  10       67.19       69.70     25.17 o 
 -11   2  10        7.80        5.03      2.42 o 
 -10   2  10       46.43       51.03      9.90 o 
  -9   2  10       88.62       81.48     14.90 o 
  -8   2  10       12.86        9.79      2.47 o 
  -7   2  10       48.15       46.73      5.83 o 
  -6   2  10       57.89       58.81      9.76 o 
  -5   2  10      680.28      672.91     14.37 o 
  -4   2  10      207.86      208.38      7.60 o 
  -3   2  10     1111.81     1170.61     21.42 o 
  -2   2  10      284.25      282.95      9.23 o 
  -1   2  10       16.25       14.53      3.18 o 
   0   2  10      151.14      158.75      9.14 o 
   1   2  10       32.72       27.31      4.82 o 
   2   2  10       94.40       77.57      5.69 o 
   3   2  10        8.71        9.07      2.98 o 
   4   2  10       16.52       10.55      3.57 o 
   5   2  10       24.58       18.97      5.54 o 
 -12   3  10        3.79        3.90      2.44 o 
 -11   3  10        6.72        4.75      2.91 o 
 -10   3  10        1.42        3.77      1.87 o 
  -9   3  10      101.05       96.80     14.59 o 
  -8   3  10       16.00       24.76      5.83 o 
  -7   3  10       91.08       91.15      9.88 o 
  -6   3  10      457.83      455.15      9.17 o 
  -5   3  10      104.09      114.32      6.41 o 
  -4   3  10      147.78      153.22      5.50 o 
  -3   3  10      520.75      492.06     11.74 o 
  -2   3  10       57.69       56.97      7.75 o 
  -1   3  10       92.24       88.17      9.72 o 
   0   3  10      273.31      273.31     11.64 o 
   1   3  10      247.61      255.82     11.09 o 
   2   3  10      183.77      175.22     27.34 o 
   3   3  10        7.31        6.84      3.31 o 
   4   3  10       55.46       47.50     12.84 o 
   5   3  10       21.32       16.22      5.78 o 
 -11   4  10       36.38       37.04      9.24 o 
 -10   4  10       56.50       47.60     12.93 o 
  -9   4  10      251.36      254.73      9.98 o 
  -8   4  10      136.38      148.19     10.50 o 
  -7   4  10        4.56        3.57      1.73 o 
  -6   4  10       18.70       13.32      2.84 o 
  -5   4  10      150.13      157.05      6.53 o 
  -4   4  10        0.78        2.24      1.65 o 
  -3   4  10      100.56       97.58      5.88 o 
  -2   4  10      696.11      711.00     14.27 o 
  -1   4  10      116.52       49.20     24.69 o 
   0   4  10       45.64       43.43     11.45 o 
   1   4  10      584.61      623.51     18.82 o 
   2   4  10       24.14       28.78      6.75 o 
   3   4  10        2.50        3.11      2.35 o 
   4   4  10       24.43       22.46      7.52 o 
 -10   5  10        7.93        9.78      4.02 o 
  -9   5  10      118.00      136.95      9.78 o 
  -8   5  10      217.78      247.78     10.67 o 
  -7   5  10       51.40       55.24     11.83 o 
  -6   5  10       32.15       26.41      6.06 o 
  -5   5  10       43.60       47.30      7.20 o 
  -4   5  10      199.01      181.89     10.72 o 
  -3   5  10      110.19       99.77     19.41 o 
  -2   5  10       29.08       19.91      5.11 o 
  -1   5  10      310.38      314.49     12.12 o 
   0   5  10       44.90       51.82     12.23 o 
   1   5  10       32.62       32.55      9.42 o 
   2   5  10        8.26        5.63      2.40 o 
   3   5  10        0.04        3.05      1.41 o 
   4   5  10       58.69       47.11     16.28 o 
  -9   6  10       49.71       51.06     15.54 o 
  -8   6  10       53.72       46.28     10.18 o 
  -7   6  10        7.62        6.91      5.90 o 
  -6   6  10      162.65      136.08     31.23 o 
  -5   6  10      221.46      217.35     22.01 o 
  -4   6  10       90.36       81.53     12.92 o 
  -3   6  10       53.58       50.99      9.45 o 
  -2   6  10       54.88       47.61     11.05 o 
  -1   6  10      114.45      103.60     24.99 o 
   0   6  10       51.90       59.78     16.18 o 
   1   6  10       53.45       54.62     15.72 o 
   2   6  10       32.68       28.32      6.35 o 
  -8   7  10      151.36      154.35     25.71 o 
  -7   7  10       37.90       38.71     12.73 o 
  -6   7  10       30.22       22.69      6.40 o 
  -5   7  10       49.01       53.98     15.12 o 
  -4   7  10       35.53       42.43     13.92 o 
  -3   7  10       15.51       19.79      6.82 o 
  -2   7  10        6.87       10.95      4.30 o 
  -1   7  10       50.33       44.18      9.42 o 
   0   7  10       12.64       11.79      4.62 o 
   1   7  10       13.10        7.96      3.97 o 
 -12   0  11       43.60       40.30     21.52 o 
 -11   0  11       59.59       67.08     25.88 o 
 -10   0  11       47.52       39.01     16.75 o 
  -9   0  11       23.60       31.06     10.12 o 
  -8   0  11       47.99       47.45     11.21 o 
  -7   0  11      344.67      327.21     11.18 o 
  -6   0  11      157.89      160.48     21.29 o 
  -5   0  11        7.00        9.61      3.00 o 
  -4   0  11       45.19       53.73     11.28 o 
  -3   0  11       32.42       32.61      7.53 o 
  -2   0  11      433.90      404.40     12.53 o 
  -1   0  11       31.40       34.00      7.38 o 
   0   0  11      161.09      138.92      9.44 o 
   1   0  11        6.90        4.80      6.25 o 
   2   0  11      103.22       96.41     31.18 o 
   3   0  11        5.17        8.05      6.40 o 
   4   0  11      169.50      178.16     10.34 o 
   5   0  11        0.05        2.85      5.67 o 
 -12   1  11      142.40      118.28     28.74 o 
 -11   1  11       56.90       51.18     14.79 o 
 -10   1  11      169.10      180.52     12.34 o 
  -9   1  11      109.95      107.79      7.03 o 
  -8   1  11      278.32      263.29     11.47 o 
  -7   1  11       69.44       68.85      9.35 o 
  -6   1  11       43.76       43.36      7.61 o 
  -5   1  11      418.33      418.21      8.88 o 
  -4   1  11      108.13      104.93      7.52 o 
  -3   1  11     1036.37     1010.94     16.44 o 
  -2   1  11      342.58      348.39      9.50 o 
  -1   1  11       51.30       50.09      7.02 o 
   0   1  11      389.74      388.86     11.19 o 
   1   1  11      196.61      215.44      9.52 o 
   2   1  11      127.73      130.61     23.76 o 
   3   1  11       58.62       43.40     11.55 o 
   4   1  11       19.68       15.17      5.75 o 
   5   1  11       52.35       35.21     12.82 o 
 -12   2  11       23.42       11.35      4.89 o 
 -11   2  11       53.11       51.52     13.41 o 
 -10   2  11       63.93       56.78     11.38 o 
  -9   2  11       59.71       53.85     12.27 o 
  -8   2  11      136.60      128.84      8.52 o 
  -7   2  11      267.30      256.71      6.75 o 
  -6   2  11      135.24      124.07     13.17 o 
  -5   2  11       65.58       68.43      8.08 o 
  -4   2  11     1080.84     1052.77     13.96 o 
  -3   2  11      311.07      309.38      7.86 o 
  -2   2  11        8.56        6.27      2.13 o 
  -1   2  11      252.68      261.13      9.00 o 
   0   2  11      301.66      317.78      8.68 o 
   1   2  11      182.18      182.73     11.46 o 
   2   2  11       37.57       30.54      9.52 o 
   3   2  11        8.00       12.48      3.98 o 
   4   2  11       35.95       24.44     10.05 o 
 -11   3  11       83.24       73.72     18.98 o 
 -10   3  11        2.86        3.70      2.51 o 
  -9   3  11      237.04      243.62     10.04 o 
  -8   3  11       94.98       88.29     15.65 o 
  -7   3  11       44.70       32.16      7.75 o 
  -6   3  11      201.80      190.41      7.68 o 
  -5   3  11      634.34      657.11     11.72 o 
  -4   3  11      388.71      379.91      9.39 o 
  -3   3  11       40.79       44.20      7.61 o 
  -2   3  11       79.20       83.66     11.19 o 
  -1   3  11      340.45      354.60     18.13 o 
   0   3  11        7.83        5.37      2.62 o 
   1   3  11      236.68      226.32     10.81 o 
   2   3  11       23.40       21.90      8.32 o 
   3   3  11       48.18       35.93     10.26 o 
   4   3  11       28.91       20.27      7.31 o 
 -11   4  11       78.29       64.43     16.45 o 
 -10   4  11       57.74       59.08     16.16 o 
  -9   4  11       51.18       46.39     10.69 o 
  -8   4  11       43.08       48.24      9.72 o 
  -7   4  11      155.06      170.47      8.36 o 
  -6   4  11       19.81       16.63      4.07 o 
  -5   4  11       62.04       52.57      8.85 o 
  -4   4  11      348.52      339.07     14.27 o 
  -3   4  11       24.96       29.23      5.89 o 
  -2   4  11      143.58      161.58      8.66 o 
  -1   4  11       41.67       33.38      7.58 o 
   0   4  11       24.74       15.38      6.59 o 
   1   4  11       61.03       68.55     18.88 o 
   2   4  11       13.45       13.52      4.47 o 
   3   4  11       71.63       51.88     22.12 o 
 -10   5  11       32.03       28.47      8.78 o 
  -9   5  11        4.75        5.76      2.48 o 
  -8   5  11        2.56        4.11      1.39 o 
  -7   5  11       43.61       35.39      8.98 o 
  -6   5  11      199.28      225.11     21.02 o 
  -5   5  11       20.79       17.51      5.59 o 
  -4   5  11        2.48        1.85      1.93 o 
  -3   5  11       37.41       24.14      5.98 o 
  -2   5  11        0.38        3.11      2.67 o 
  -1   5  11       17.53       21.72      6.21 o 
   0   5  11       18.94        8.16      3.94 o 
   1   5  11       25.81       14.41     10.98 o 
   2   5  11       15.96       10.19      4.24 o 
  -8   6  11       10.55        8.63      4.05 o 
  -7   6  11       11.40       10.05      3.49 o 
  -6   6  11       24.96       20.26      7.43 o 
  -5   6  11        9.44        7.00      3.71 o 
  -4   6  11       88.79       68.00     15.59 o 
  -3   6  11        9.22        8.80      3.83 o 
  -2   6  11      141.22      126.15     17.24 o 
  -1   6  11      135.94      142.20     22.01 o 
   0   6  11       29.49       25.15      7.64 o 
   1   6  11       44.90       39.87     14.68 o 
  -6   7  11        1.56        4.21      4.25 o 
  -5   7  11       56.69       57.21     17.82 o 
  -4   7  11      128.66      104.24     23.15 o 
  -3   7  11      151.07      131.37     21.01 o 
  -2   7  11      243.70      298.10     23.09 o 
  -1   7  11       23.59       22.29      6.69 o 
 -12   0  12        0.00        1.42      2.76 o 
 -11   0  12       20.98       20.51     10.63 o 
 -10   0  12      126.33      124.69     42.87 o 
  -9   0  12       19.07       12.31      7.56 o 
  -8   0  12        8.93        4.09      2.23 o 
  -7   0  12      387.18      386.70     12.26 o 
  -6   0  12      573.37      595.87     16.87 o 
  -5   0  12        0.08        2.15      2.50 o 
  -4   0  12      454.51      462.80     26.31 o 
  -3   0  12      463.51      434.35     15.95 o 
  -2   0  12      483.36      506.51     15.39 o 
  -1   0  12        0.30        2.06      2.14 o 
   0   0  12        0.81        3.37      2.98 o 
   1   0  12        7.49        6.41      3.46 o 
   2   0  12       36.14        5.48     18.19 o 
   3   0  12        2.91        3.17      3.25 o 
 -12   1  12       52.91       40.67     18.11 o 
 -11   1  12       18.54       16.61      6.84 o 
 -10   1  12        9.03        9.15      3.59 o 
  -9   1  12      216.96      211.87     10.99 o 
  -8   1  12       82.18       69.97      8.53 o 
  -7   1  12        5.17        3.13      1.65 o 
  -6   1  12       68.95       73.13     12.49 o 
  -5   1  12        0.12        1.41      1.56 o 
  -4   1  12      203.25      196.79      8.54 o 
  -3   1  12      260.15      280.92      7.36 o 
  -2   1  12      211.32      231.99      8.92 o 
  -1   1  12      114.90      113.83     13.94 o 
   0   1  12       36.09       31.30      6.44 o 
   1   1  12       18.77        7.29      4.03 o 
   3   1  12       18.63        5.40      6.22 o 
 -11   2  12       11.98       10.27      4.22 o 
 -10   2  12      452.38      472.83     11.94 o 
  -9   2  12       41.17       57.68     10.24 o 
  -8   2  12       33.35       31.79      7.99 o 
  -7   2  12      174.50      161.36      6.58 o 
  -6   2  12      281.72      287.21      8.35 o 
  -5   2  12      227.09      236.06      8.99 o 
  -4   2  12      100.42      105.28      7.52 o 
  -3   2  12      427.40      454.11     10.31 o 
  -2   2  12       83.70       77.04     11.29 o 
  -1   2  12       43.56       39.45      9.13 o 
   0   2  12      109.38      106.13     18.52 o 
   1   2  12       19.19       22.55      8.69 o 
   2   2  12       44.36       43.40     11.63 o 
   3   2  12       18.03       13.36      7.78 o 
 -11   3  12       17.32       11.45      3.34 o 
 -10   3  12       30.30       25.49      7.05 o 
  -9   3  12       51.69       44.12     10.84 o 
  -8   3  12       37.58       36.56      8.01 o 
  -7   3  12       50.61       37.91      9.15 o 
  -6   3  12       16.41       21.21      5.13 o 
  -5   3  12      278.04      290.63      9.14 o 
  -4   3  12       28.71       27.83      5.44 o 
  -3   3  12       89.66       98.63     12.14 o 
  -2   3  12       33.41       32.56      7.51 o 
  -1   3  12       93.82       80.89     13.56 o 
   0   3  12        7.55        3.68      3.10 o 
   1   3  12       47.34       11.93     16.69 o 
   2   3  12       40.27       18.64      8.59 o 
   3   3  12       77.13       84.49     20.08 o 
 -10   4  12       57.28       54.41     13.74 o 
  -9   4  12      227.26      254.29     11.64 o 
  -8   4  12      102.40      107.64      8.49 o 
  -7   4  12      199.68      204.06     17.98 o 
  -6   4  12       33.68       28.55      6.92 o 
  -5   4  12       29.44       23.63      6.64 o 
  -4   4  12       47.87       46.79     10.48 o 
  -3   4  12       55.44       46.85     10.66 o 
  -2   4  12      132.99      132.36     10.84 o 
  -1   4  12        4.81        7.42      3.35 o 
   0   4  12       49.25       47.89     14.75 o 
   1   4  12        0.46        2.67      2.17 o 
   2   4  12       27.33       16.99      9.29 o 
  -9   5  12       39.98       37.60     10.53 o 
  -8   5  12       58.53       52.14     21.70 o 
  -7   5  12       66.69       48.00     16.33 o 
  -6   5  12       29.01       22.77      7.35 o 
  -5   5  12      122.57      127.41     16.18 o 
  -4   5  12      118.92      135.93     16.98 o 
  -3   5  12        5.93        6.34      3.72 o 
  -2   5  12       58.19       55.77     12.26 o 
  -1   5  12       61.67       39.15      9.48 o 
   0   5  12       24.44       11.71      5.57 o 
   1   5  12      102.85      118.69     26.61 o 
  -7   6  12       11.85       12.26      5.22 o 
  -6   6  12       75.13       78.19     17.25 o 
  -5   6  12       23.33       18.76     10.11 o 
  -4   6  12       89.78       79.11     16.32 o 
  -3   6  12       32.90       38.32      9.83 o 
  -2   6  12       78.50       65.26     17.88 o 
  -1   6  12       36.19       29.59      8.22 o 
 -11   0  13       34.37       38.54     12.91 o 
 -10   0  13       22.99       25.40     10.74 o 
  -9   0  13       19.48       17.20      5.49 o 
  -8   0  13       11.87        7.92      3.48 o 
  -7   0  13       30.93       31.70     11.62 o 
  -6   0  13       13.92        9.95      3.53 o 
  -5   0  13       69.49       60.16     17.37 o 
  -4   0  13        6.74        5.53      3.35 o 
  -3   0  13        2.35        5.35      3.35 o 
  -2   0  13        8.84        6.24      4.46 o 
  -1   0  13      445.51      481.03     14.11 o 
   0   0  13      198.54      237.19     14.11 o 
   1   0  13       29.91       25.23      8.49 o 
   2   0  13       49.63       31.15     13.67 o 
 -11   1  13       21.28       21.75      7.62 o 
 -10   1  13        7.03        8.53      3.25 o 
  -9   1  13       22.27       19.75      7.32 o 
  -8   1  13       22.81       22.43      5.10 o 
  -7   1  13       62.31       53.72      9.46 o 
  -6   1  13      106.33      110.30     11.69 o 
  -5   1  13       38.24       33.21      6.20 o 
  -4   1  13      164.97      168.64     10.66 o 
  -3   1  13       92.96       95.12     14.12 o 
  -2   1  13       66.87       59.83     10.79 o 
  -1   1  13      121.91      124.03     13.35 o 
   0   1  13        1.70        3.28      1.93 o 
   1   1  13       39.82       27.47      8.94 o 
   2   1  13       51.80       12.90     20.52 o 
 -11   2  13        4.51        5.53      3.30 o 
 -10   2  13       46.27       36.10     10.45 o 
  -9   2  13       82.53       87.72     20.51 o 
  -8   2  13       78.51       92.80     16.62 o 
  -7   2  13        6.14        5.88      2.24 o 
  -6   2  13       25.38       22.62      5.48 o 
  -5   2  13       42.15       42.54      8.76 o 
  -4   2  13       94.71       94.34     12.06 o 
  -3   2  13       42.56       44.08      6.94 o 
  -2   2  13      109.88      101.34     15.03 o 
  -1   2  13      107.64      108.44     19.76 o 
   0   2  13        5.58        3.71      2.84 o 
   1   2  13       18.77        6.86      6.86 o 
   2   2  13       69.70       11.33     20.43 o 
 -10   3  13       22.94       20.27      7.71 o 
  -9   3  13       27.18       23.27      8.49 o 
  -8   3  13       54.51       41.69     10.41 o 
  -7   3  13      110.90      102.09     11.04 o 
  -6   3  13       36.54       31.37      8.51 o 
  -5   3  13       86.27       76.24     10.43 o 
  -4   3  13       46.36       46.82      9.11 o 
  -3   3  13       32.15       31.24      8.48 o 
  -2   3  13        8.15        5.29      2.81 o 
  -1   3  13       11.86        8.36      3.41 o 
   0   3  13       54.65       41.40     13.59 o 
   1   3  13       32.54        9.14      9.35 o 
  -9   4  13        4.30        4.39      3.40 o 
  -8   4  13       13.52       15.86      6.64 o 
  -7   4  13       42.82       32.55      9.60 o 
  -6   4  13       19.94       25.43      7.35 o 
  -5   4  13       38.30       31.27      7.98 o 
  -4   4  13       20.90       22.79      6.24 o 
  -3   4  13       48.63       31.03      9.82 o 
  -2   4  13       17.69       12.70      4.46 o 
  -1   4  13       32.91       35.09      8.63 o 
   0   4  13       74.75       73.25     17.20 o 
  -8   5  13       23.28       13.90      6.13 o 
  -7   5  13       22.86       24.92      8.46 o 
  -6   5  13       84.47       86.76     17.48 o 
  -5   5  13      222.14      232.57     26.86 o 
  -4   5  13       25.41       21.91      6.77 o 
  -3   5  13       53.87       50.45     13.95 o 
  -2   5  13       50.87       39.09      9.96 o 
  -1   5  13       21.53       13.04      4.09 o 
 -10   0  14       10.00       12.41      8.11 o 
  -9   0  14      113.78      116.94      9.93 o 
  -8   0  14        5.19        7.53      4.10 o 
  -7   0  14        0.48        6.15      4.48 o 
  -6   0  14       41.36       36.23     12.37 o 
  -5   0  14       88.56       99.49     17.97 o 
  -4   0  14       10.13       14.29      6.50 o 
  -3   0  14      109.43      113.38     25.38 o 
  -2   0  14       20.45       18.22      6.77 o 
  -1   0  14      147.60      178.75      9.59 o 
   0   0  14      198.20      230.91     22.77 o 
   1   0  14       63.32       43.62     36.66 o 
 -10   1  14       54.14       37.60     11.00 o 
  -9   1  14       36.11       27.37     10.32 o 
  -8   1  14       99.31      102.93      9.85 o 
  -7   1  14      287.30      313.95     10.59 o 
  -6   1  14       36.80       33.45     10.05 o 
  -5   1  14      179.95      183.40      9.45 o 
  -4   1  14       18.20       14.64      2.97 o 
  -3   1  14       10.22       10.85      3.35 o 
  -2   1  14       44.03       42.53      9.28 o 
  -1   1  14       23.19       29.03      8.58 o 
   0   1  14       22.48       18.32      5.30 o 
 -10   2  14       48.00       39.61     13.43 o 
  -9   2  14        4.38        3.85      2.23 o 
  -8   2  14      160.79      163.08      9.06 o 
  -7   2  14       70.30       58.15     10.57 o 
  -6   2  14       62.75       63.28     11.95 o 
  -5   2  14       92.32       84.83     14.19 o 
  -4   2  14       67.31       59.20     10.46 o 
  -3   2  14       36.54       28.56      6.88 o 
  -2   2  14       22.30       20.96      5.78 o 
  -1   2  14       81.70       95.11     15.65 o 
   0   2  14       18.09       15.68      5.69 o 
  -9   3  14        9.58        6.34      2.56 o 
  -8   3  14      117.43      103.51     21.22 o 
  -7   3  14       72.45       67.17     17.20 o 
  -6   3  14       42.92       28.26      8.51 o 
  -5   3  14      122.80      127.93     12.06 o 
  -4   3  14       71.38       68.18     16.96 o 
  -3   3  14        8.87        8.23      4.28 o 
  -2   3  14        0.02        2.94      2.28 o 
  -1   3  14       62.70       49.79     18.55 o 
  -7   4  14       61.19       50.71     15.60 o 
  -6   4  14       38.49       31.33      7.98 o 
  -5   4  14       17.48       11.89      3.63 o 
  -4   4  14      124.48      154.25     12.92 o 
  -3   4  14       20.00       18.93      5.24 o 
  -2   4  14       41.10       39.60     11.91 o 
  -9   0  15        0.24        3.23      2.64 o 
  -8   0  15        1.71        1.95      2.30 o 
  -7   0  15        1.86        2.06      2.62 o 
  -6   0  15       12.43       11.62      5.40 o 
  -5   0  15        5.28        5.93      4.70 o 
  -4   0  15       14.67       12.60      7.47 o 
  -3   0  15        3.40        3.13      2.78 o 
  -2   0  15       12.22       14.43      5.31 o 
  -8   1  15      138.83      134.47      9.70 o 
  -7   1  15      115.93      124.42     14.72 o 
  -6   1  15       66.57       49.89     11.91 o 
  -5   1  15      123.13      123.95      9.70 o 
  -4   1  15      127.27      111.77     16.85 o 
  -3   1  15       20.59       15.67      6.12 o 
  -2   1  15        6.82        7.01      2.97 o 
  -8   2  15      114.76      138.19     15.81 o 
  -7   2  15       41.32       33.21      8.57 o 
  -6   2  15       97.87       81.87     14.63 o 
  -5   2  15       12.71       10.52      4.95 o 
  -4   2  15        5.79        7.04      3.17 o 
  -3   2  15       58.91       48.28     14.94 o 
  -2   2  15        1.21        3.60      3.09 o 
  -6   3  15      149.33      156.33     11.03 o 
  -5   3  15       33.49       21.34      8.09 o 
  -4   3  15       65.30       57.97     16.98 o 
                                                 
